# Supplementary material for: N-(5-Benzyl­sulfanyl-1,3,4-thia­diazol-2-yl)-2-(piperidin-1-yl)acetamide
Source: Acta Crystallogr Sect E Struct Rep Online. 2014 Feb 5;70(Pt 3):o241. doi: 10.1107/S160053681400213X (PMC3998473; doi:10.1107/S160053681400213X)
Supplement: Supplementary file 1 [file e-70-0o241-sup1.cif]

##############################################################################
#                                                                            #
# This CIF contains the data in a paper accepted for publication in          #
# Acta Crystallographica Section E. It conforms to the requirements of       #
# Notes for Authors for Acta Crystallographica Section E, and has been       #
# peer reviewed under the auspices of the IUCr Commission on Journals.       #
#                                                                            #
# Full details of the Crystallographic Information File format               #
# are given in the paper "The Crystallographic Information File (CIF):       #
# a New Standard Archive File for Crystallography" by S. R. Hall, F. H.      #
# Allen and I. D. Brown [Acta Cryst. (1991), A47, 655-685].                  #
#                                                                            #
# The current version of the core CIF dictionary is obtainable from          #
# ftp://ftp.iucr.org/pub/cif_core.dic.                                       #
#                                                                            #
# Software is freely available for graphical display of the structure(s)     #
# in this CIF. For information consult the CIF software page                 #
# http://www.iucr.org/resources/cif/software.                                #
#                                                                            #
# This file may be used for bona fide research purposes within the           #
# scientific community so long as proper attribution is given to the journal # 
# article from which it was obtained.                                        #
#                                                                            #
##############################################################################
data_I
_audit_creation_method     SHELXL-97
_database_code_depnum_ccdc_archive     'CCDC 984204'
_chemical_name_systematic
;
<i>N</i>-(5-Benzylsulfanyl-1,3,4-thiadiazol-2-yl)-2-(piperidin-1-yl)acetamide
;
_chemical_name_common     ?
_chemical_formula_moiety     'C16 H20 N4 O S2'
_chemical_formula_sum     'C16 H20 N4 O S2'
_chemical_formula_iupac     'C16 H20 N4 O S2'
_chemical_formula_weight     348.48
_chemical_melting_point_lt     376.0(10)
_symmetry_cell_setting     monoclinic
_symmetry_space_group_name_H-M     'P 21/c'
_symmetry_space_group_name_Hall     '-P 2ybc'
loop_
    _symmetry_equiv_pos_as_xyz
    'x, y, z'
    '-x, y+1/2, -z+1/2'
    '-x, -y, -z'
    'x, -y-1/2, z-1/2'
_cell_length_a     17.429(4)
_cell_length_b     16.748(3)
_cell_length_c     5.8390(12)
_cell_angle_alpha     90.00
_cell_angle_beta     95.48(3)
_cell_angle_gamma     90.00
_cell_volume     1696.6(6)
_cell_formula_units_Z     4
_cell_measurement_reflns_used     124
_cell_measurement_theta_min     5.8705
_cell_measurement_theta_max     35.7892
_cell_measurement_temperature     290(2)
_exptl_crystal_description     prizmatic
_exptl_crystal_colour     colourless
_exptl_crystal_size_max     0.35
_exptl_crystal_size_mid     0.28
_exptl_crystal_size_min     0.20
_exptl_crystal_density_diffrn     1.364
_exptl_crystal_density_meas     ?
_exptl_crystal_density_method     'not measured'
_exptl_crystal_F_000     736
_exptl_absorpt_coefficient_mu     2.921
_exptl_absorpt_correction_type     multi-scan
_exptl_absorpt_process_details
;
(CrysAlis PRO; Oxford Diffraction, 2009)
;
_exptl_absorpt_correction_T_min     0.431
_exptl_absorpt_correction_T_max     0.558
_exptl_special_details
;
<b>^1^H NMR (400 MHz, CDCl~3~, DMSO)</b>: 7.30 (5<i>H</i>, m, H--5,6,7,8,9),
6.36 (1<i>H</i>, s, N--H), 4.39 (2<i>H</i>, s, CH~2~--11), 3.17 (2<i>H</i>, s
CH~2~--3), 2.47 (4<i>H</i>, t, J\\db 5.0 Hz, CH~2~--12,16), 1.57 (4<i>H</i>,
m, CH~2~--13,15), 1.42 (2<i>H</i>, t, J\\db 5.1 Hz, CH~2~--14).
;
_diffrn_ambient_temperature     290(2)
_diffrn_radiation_type     'Cu K\a'
_diffrn_radiation_wavelength     1.54184
_diffrn_radiation_source     'Enhance (Cu) X-ray Source'
_diffrn_radiation_monochromator     graphite
_diffrn_measurement_device_type     'Oxford Diffraction Xcalibur Ruby'
_diffrn_measurement_method     '\w scans'
_diffrn_detector_area_resol_mean     10.2576
_diffrn_reflns_number     7003
_diffrn_reflns_av_R_equivalents     0.1167
_diffrn_reflns_av_sigmaI/netI     0.1206
_diffrn_reflns_theta_min     3.67
_diffrn_reflns_theta_max     66.60
_diffrn_reflns_theta_full     66.60
_diffrn_measured_fraction_theta_max     0.995
_diffrn_measured_fraction_theta_full     0.995
_diffrn_reflns_limit_h_min     -20
_diffrn_reflns_limit_h_max     20
_diffrn_reflns_limit_k_min     0
_diffrn_reflns_limit_k_max     19
_diffrn_reflns_limit_l_min     0
_diffrn_reflns_limit_l_max     6
_diffrn_standards_number     0
_diffrn_standards_interval_count     0
_diffrn_standards_interval_time     0
_diffrn_standards_decay_%     .
_refine_special_details
;
Refinement of <i>F</i>^2^ against ALL reflections. The weighted <i>R</i>-factor
<i>wR</i> and goodness of fit <i>S</i> are based on <i>F</i>^2^, conventional
<i>R</i>-factors <i>R</i> are based on <i>F</i>, with <i>F</i> set to zero for
negative <i>F</i>^2^. The threshold expression of <i>F</i>^2^ >
\s(<i>F</i>^2^) is used only for calculating <i>R</i>-factors(gt) <i>etc</i>.
and is not relevant to the choice of reflections for refinement.
<i>R</i>-factors based on <i>F</i>^2^ are statistically about twice as large
as those based on <i>F</i>, and <i>R</i>- factors based on ALL data will be
even larger.
;
_reflns_number_total     2970
_reflns_number_gt     1521
_reflns_threshold_expression     I>2sigma(I)
_refine_ls_structure_factor_coef     Fsqd
_refine_ls_matrix_type     full
_refine_ls_R_factor_all     0.1415
_refine_ls_R_factor_gt     0.0691
_refine_ls_wR_factor_gt     0.1636
_refine_ls_wR_factor_ref     0.2166
_refine_ls_goodness_of_fit_ref     0.979
_refine_ls_restrained_S_all     0.979
_refine_ls_number_reflns     2970
_refine_ls_number_parameters     208
_refine_ls_number_restraints     0
_refine_ls_hydrogen_treatment     constr
_refine_ls_weighting_scheme     calc
_refine_ls_weighting_details
                 'calc w=1/[\s^2^(Fo^2^)+(0.1068P)^2^] where P=(Fo^2^+2Fc^2^)/3'
_atom_sites_solution_hydrogens     geom
_atom_sites_solution_primary     direct
_atom_sites_solution_secondary     difmap
_refine_ls_shift/su_max     0.000
_refine_ls_shift/su_mean     0.000
_refine_diff_density_max     0.405
_refine_diff_density_min     -0.392
_refine_ls_extinction_method     none
_refine_ls_extinction_coef     ?
loop_
    _atom_type_symbol
    _atom_type_description
    _atom_type_scat_dispersion_real
    _atom_type_scat_dispersion_imag
    _atom_type_scat_source
    'C' 'C' 0.0181 0.0091
                         'International Tables Vol C Tables 4.2.6.8 and 6.1.1.4'
    'H' 'H' 0.0000 0.0000
                         'International Tables Vol C Tables 4.2.6.8 and 6.1.1.4'
    'N' 'N' 0.0311 0.0180
                         'International Tables Vol C Tables 4.2.6.8 and 6.1.1.4'
    'O' 'O' 0.0492 0.0322
                         'International Tables Vol C Tables 4.2.6.8 and 6.1.1.4'
    'S' 'S' 0.3331 0.5567
                         'International Tables Vol C Tables 4.2.6.8 and 6.1.1.4'
_computing_data_collection
;
CrysAlis PRO (Oxford Diffraction, 2009)
;
_computing_cell_refinement
;
CrysAlis PRO (Oxford Diffraction, 2009)
;
_computing_data_reduction
;
CrysAlis PRO (Oxford Diffraction, 2009)
;
_computing_structure_solution     'SHELXS97 (Sheldrick, 2008)'
_computing_structure_refinement     'SHELXS97 (Sheldrick, 2008)'
_computing_molecular_graphics     'XP in SHELXTL (Sheldrick, 2008)'
_computing_publication_material
    'SHELXTL (Sheldrick, 2008), PLATON (Spek, 2009) and publCIF (Westrip, 2010)'
loop_
    _atom_site_type_symbol
    _atom_site_label
    _atom_site_fract_x
    _atom_site_fract_y
    _atom_site_fract_z
    _atom_site_U_iso_or_equiv
    _atom_site_adp_type
    _atom_site_calc_flag
    _atom_site_refinement_flags
    _atom_site_occupancy
    _atom_site_symmetry_multiplicity
    _atom_site_disorder_assembly
    _atom_site_disorder_group
    S S1 0.52312(7) 0.33111(9) 0.9429(2) 0.0528(4) Uani d . 1 1 . .
    S S2 0.39119(9) 0.32063(11) 1.2305(3) 0.0642(5) Uani d . 1 1 . .
    O O1 0.6512(2) 0.3164(3) 0.7429(8) 0.0675(12) Uani d . 1 1 . .
    N N1 0.4609(3) 0.4532(3) 0.7342(8) 0.0545(12) Uani d . 1 1 . .
    N N2 0.4113(3) 0.4313(3) 0.8972(8) 0.0536(12) Uani d . 1 1 . .
    N N3 0.5742(3) 0.4130(3) 0.5819(8) 0.0549(12) Uani d . 1 1 . .
    H H3 0.5681 0.4490 0.4769 0.066 Uiso calc R 1 1 . .
    N N4 0.7677(3) 0.3620(3) 0.4568(7) 0.0499(11) Uani d . 1 1 . .
    C C1 0.5195(3) 0.4055(4) 0.7371(9) 0.0496(14) Uani d . 1 1 . .
    C C2 0.4357(3) 0.3686(4) 1.0141(9) 0.0524(15) Uani d . 1 1 . .
    C C3 0.3196(3) 0.3937(4) 1.3030(10) 0.0637(17) Uani d . 1 1 . .
    H H3B 0.3186 0.3945 1.4688 0.076 Uiso calc R 1 1 . .
    H H3C 0.3357 0.4461 1.2561 0.076 Uiso calc R 1 1 . .
    C C4 0.2399(3) 0.3782(4) 1.1947(9) 0.0526(14) Uani d . 1 1 . .
    C C5 0.2152(3) 0.4084(4) 0.9797(10) 0.0641(17) Uani d . 1 1 . .
    H H5A 0.2496 0.4359 0.8964 0.077 Uiso calc R 1 1 . .
    C C6 0.1403(4) 0.3980(5) 0.8881(11) 0.074(2) Uani d . 1 1 . .
    H H6A 0.1248 0.4181 0.7426 0.089 Uiso calc R 1 1 . .
    C C7 0.0882(4) 0.3586(4) 1.0077(12) 0.0730(19) Uani d . 1 1 . .
    H H7A 0.0371 0.3534 0.9472 0.088 Uiso calc R 1 1 . .
    C C8 0.1127(4) 0.3267(5) 1.2187(12) 0.077(2) Uani d . 1 1 . .
    H H8A 0.0782 0.2981 1.2991 0.093 Uiso calc R 1 1 . .
    C C9 0.1871(3) 0.3364(4) 1.3124(11) 0.0677(18) Uani d . 1 1 . .
    H H9A 0.2025 0.3147 1.4562 0.081 Uiso calc R 1 1 . .
    C C10 0.6380(3) 0.3646(4) 0.5903(10) 0.0500(14) Uani d . 1 1 . .
    C C11 0.6864(3) 0.3734(4) 0.3892(9) 0.0550(15) Uani d . 1 1 . .
    H H11A 0.6694 0.3347 0.2717 0.066 Uiso calc R 1 1 . .
    H H11B 0.6784 0.4263 0.3231 0.066 Uiso calc R 1 1 . .
    C C12 0.8104(3) 0.3476(4) 0.2561(10) 0.0606(16) Uani d . 1 1 . .
    H H12A 0.8052 0.3935 0.1545 0.073 Uiso calc R 1 1 . .
    H H12B 0.7888 0.3016 0.1719 0.073 Uiso calc R 1 1 . .
    C C13 0.8937(3) 0.3331(4) 0.3287(11) 0.0691(18) Uani d . 1 1 . .
    H H13A 0.9210 0.3260 0.1930 0.083 Uiso calc R 1 1 . .
    H H13B 0.8988 0.2841 0.4176 0.083 Uiso calc R 1 1 . .
    C C14 0.9299(3) 0.4006(5) 0.4705(11) 0.074(2) Uani d . 1 1 . .
    H H14A 0.9324 0.4477 0.3750 0.089 Uiso calc R 1 1 . .
    H H14B 0.9821 0.3862 0.5281 0.089 Uiso calc R 1 1 . .
    C C15 0.8832(4) 0.4190(5) 0.6722(11) 0.075(2) Uani d . 1 1 . .
    H H15A 0.8879 0.3751 0.7811 0.090 Uiso calc R 1 1 . .
    H H15B 0.9032 0.4667 0.7506 0.090 Uiso calc R 1 1 . .
    C C16 0.7994(3) 0.4313(4) 0.5881(10) 0.0592(16) Uani d . 1 1 . .
    H H16A 0.7701 0.4401 0.7188 0.071 Uiso calc R 1 1 . .
    H H16B 0.7944 0.4784 0.4914 0.071 Uiso calc R 1 1 . .
loop_
    _atom_site_aniso_label
    _atom_site_aniso_U_11
    _atom_site_aniso_U_22
    _atom_site_aniso_U_33
    _atom_site_aniso_U_12
    _atom_site_aniso_U_13
    _atom_site_aniso_U_23
    S1 0.0408(7) 0.0584(9) 0.0596(9) 0.0043(7) 0.0063(6) 0.0094(8)
    S2 0.0531(8) 0.0744(11) 0.0673(10) 0.0131(8) 0.0177(7) 0.0167(9)
    O1 0.053(2) 0.074(3) 0.077(3) 0.014(2) 0.017(2) 0.030(3)
    N1 0.051(3) 0.053(3) 0.059(3) 0.008(2) 0.006(2) 0.007(2)
    N2 0.045(3) 0.055(3) 0.062(3) 0.004(2) 0.011(2) 0.008(3)
    N3 0.045(2) 0.064(3) 0.055(3) 0.001(2) 0.005(2) 0.014(3)
    N4 0.045(2) 0.058(3) 0.047(3) 0.002(2) 0.0067(19) -0.003(2)
    C1 0.036(3) 0.058(4) 0.054(3) -0.001(2) 0.000(2) 0.003(3)
    C2 0.042(3) 0.063(4) 0.052(3) -0.001(3) 0.004(2) -0.003(3)
    C3 0.053(3) 0.085(5) 0.054(4) 0.005(3) 0.008(3) -0.007(3)
    C4 0.050(3) 0.059(4) 0.050(3) 0.004(3) 0.011(2) -0.001(3)
    C5 0.057(4) 0.079(5) 0.057(4) 0.000(3) 0.012(3) 0.012(3)
    C6 0.065(4) 0.092(6) 0.063(4) 0.006(4) -0.001(3) 0.009(4)
    C7 0.047(3) 0.085(5) 0.086(5) 0.000(3) 0.003(3) -0.002(4)
    C8 0.056(4) 0.090(5) 0.089(5) -0.006(4) 0.025(3) 0.016(4)
    C9 0.059(4) 0.088(5) 0.058(4) 0.007(3) 0.015(3) 0.018(4)
    C10 0.040(3) 0.050(3) 0.060(4) -0.002(2) 0.005(2) -0.002(3)
    C11 0.050(3) 0.060(4) 0.055(3) 0.002(3) 0.007(3) 0.003(3)
    C12 0.061(4) 0.070(4) 0.052(3) -0.002(3) 0.012(3) -0.012(3)
    C13 0.056(3) 0.084(5) 0.070(4) 0.008(4) 0.022(3) -0.011(4)
    C14 0.044(3) 0.099(6) 0.078(5) -0.003(3) 0.004(3) -0.005(4)
    C15 0.054(4) 0.102(6) 0.071(4) -0.006(4) 0.007(3) -0.027(4)
    C16 0.054(3) 0.066(4) 0.058(4) 0.001(3) 0.013(3) -0.014(3)
_geom_special_details
;
 All esds (except the esd in the dihedral angle between two l.s. planes)
 are estimated using the full covariance matrix.  The cell esds are taken
 into account individually in the estimation of esds in distances, angles
 and torsion angles; correlations between esds in cell parameters are only
 used when they are defined by crystal symmetry.  An approximate (isotropic)
 treatment of cell esds is used for estimating esds involving l.s. planes.
;
loop_
    _geom_bond_atom_site_label_1
    _geom_bond_atom_site_label_2
    _geom_bond_site_symmetry_2
    _geom_bond_distance
    _geom_bond_publ_flag
    S1 C1 . 1.728(6) ?
    S1 C2 . 1.736(5) ?
    S2 C2 . 1.741(6) ?
    S2 C3 . 1.825(6) ?
    O1 C10 . 1.208(7) ?
    N1 C1 . 1.295(7) ?
    N1 N2 . 1.394(6) ?
    N2 C2 . 1.301(8) ?
    N3 C10 . 1.372(7) ?
    N3 C1 . 1.383(7) ?
    N3 H3 . 0.8600 ?
    N4 C11 . 1.448(7) ?
    N4 C12 . 1.467(7) ?
    N4 C16 . 1.469(7) ?
    C3 C4 . 1.493(8) ?
    C3 H3B . 0.9700 ?
    C3 H3C . 0.9700 ?
    C4 C5 . 1.383(8) ?
    C4 C9 . 1.390(8) ?
    C5 C6 . 1.373(8) ?
    C5 H5A . 0.9300 ?
    C6 C7 . 1.368(9) ?
    C6 H6A . 0.9300 ?
    C7 C8 . 1.373(9) ?
    C7 H7A . 0.9300 ?
    C8 C9 . 1.368(9) ?
    C8 H8A . 0.9300 ?
    C9 H9A . 0.9300 ?
    C10 C11 . 1.517(7) ?
    C11 H11A . 0.9700 ?
    C11 H11B . 0.9700 ?
    C12 C13 . 1.492(8) ?
    C12 H12A . 0.9700 ?
    C12 H12B . 0.9700 ?
    C13 C14 . 1.504(9) ?
    C13 H13A . 0.9700 ?
    C13 H13B . 0.9700 ?
    C14 C15 . 1.527(8) ?
    C14 H14A . 0.9700 ?
    C14 H14B . 0.9700 ?
    C15 C16 . 1.509(8) ?
    C15 H15A . 0.9700 ?
    C15 H15B . 0.9700 ?
    C16 H16A . 0.9700 ?
    C16 H16B . 0.9700 ?
loop_
    _geom_angle_atom_site_label_1
    _geom_angle_atom_site_label_2
    _geom_angle_atom_site_label_3
    _geom_angle_site_symmetry_1
    _geom_angle_site_symmetry_3
    _geom_angle
    _geom_angle_publ_flag
    C1 S1 C2 . . 86.0(3) ?
    C2 S2 C3 . . 102.7(3) ?
    C1 N1 N2 . . 111.6(5) ?
    C2 N2 N1 . . 112.3(4) ?
    C10 N3 C1 . . 122.1(5) ?
    C10 N3 H3 . . 119.0 ?
    C1 N3 H3 . . 119.0 ?
    C11 N4 C12 . . 111.3(4) ?
    C11 N4 C16 . . 110.3(5) ?
    C12 N4 C16 . . 110.6(5) ?
    N1 C1 N3 . . 121.9(5) ?
    N1 C1 S1 . . 115.5(4) ?
    N3 C1 S1 . . 122.6(4) ?
    N2 C2 S1 . . 114.6(4) ?
    N2 C2 S2 . . 127.4(4) ?
    S1 C2 S2 . . 118.0(4) ?
    C4 C3 S2 . . 114.5(5) ?
    C4 C3 H3B . . 108.6 ?
    S2 C3 H3B . . 108.6 ?
    C4 C3 H3C . . 108.6 ?
    S2 C3 H3C . . 108.6 ?
    H3B C3 H3C . . 107.6 ?
    C5 C4 C9 . . 118.0(6) ?
    C5 C4 C3 . . 121.2(5) ?
    C9 C4 C3 . . 120.7(6) ?
    C6 C5 C4 . . 120.6(6) ?
    C6 C5 H5A . . 119.7 ?
    C4 C5 H5A . . 119.7 ?
    C7 C6 C5 . . 121.0(7) ?
    C7 C6 H6A . . 119.5 ?
    C5 C6 H6A . . 119.5 ?
    C6 C7 C8 . . 118.7(6) ?
    C6 C7 H7A . . 120.6 ?
    C8 C7 H7A . . 120.6 ?
    C9 C8 C7 . . 121.0(6) ?
    C9 C8 H8A . . 119.5 ?
    C7 C8 H8A . . 119.5 ?
    C8 C9 C4 . . 120.6(6) ?
    C8 C9 H9A . . 119.7 ?
    C4 C9 H9A . . 119.7 ?
    O1 C10 N3 . . 121.2(5) ?
    O1 C10 C11 . . 123.7(5) ?
    N3 C10 C11 . . 115.0(5) ?
    N4 C11 C10 . . 112.2(5) ?
    N4 C11 H11A . . 109.2 ?
    C10 C11 H11A . . 109.2 ?
    N4 C11 H11B . . 109.2 ?
    C10 C11 H11B . . 109.2 ?
    H11A C11 H11B . . 107.9 ?
    N4 C12 C13 . . 110.7(5) ?
    N4 C12 H12A . . 109.5 ?
    C13 C12 H12A . . 109.5 ?
    N4 C12 H12B . . 109.5 ?
    C13 C12 H12B . . 109.5 ?
    H12A C12 H12B . . 108.1 ?
    C12 C13 C14 . . 112.3(5) ?
    C12 C13 H13A . . 109.1 ?
    C14 C13 H13A . . 109.1 ?
    C12 C13 H13B . . 109.1 ?
    C14 C13 H13B . . 109.1 ?
    H13A C13 H13B . . 107.9 ?
    C13 C14 C15 . . 110.4(5) ?
    C13 C14 H14A . . 109.6 ?
    C15 C14 H14A . . 109.6 ?
    C13 C14 H14B . . 109.6 ?
    C15 C14 H14B . . 109.6 ?
    H14A C14 H14B . . 108.1 ?
    C16 C15 C14 . . 110.3(5) ?
    C16 C15 H15A . . 109.6 ?
    C14 C15 H15A . . 109.6 ?
    C16 C15 H15B . . 109.6 ?
    C14 C15 H15B . . 109.6 ?
    H15A C15 H15B . . 108.1 ?
    N4 C16 C15 . . 111.5(5) ?
    N4 C16 H16A . . 109.3 ?
    C15 C16 H16A . . 109.3 ?
    N4 C16 H16B . . 109.3 ?
    C15 C16 H16B . . 109.3 ?
    H16A C16 H16B . . 108.0 ?
loop_
    _geom_torsion_atom_site_label_1
    _geom_torsion_atom_site_label_2
    _geom_torsion_atom_site_label_3
    _geom_torsion_atom_site_label_4
    _geom_torsion_site_symmetry_1
    _geom_torsion_site_symmetry_2
    _geom_torsion_site_symmetry_3
    _geom_torsion_site_symmetry_4
    _geom_torsion
    _geom_torsion_publ_flag
    C1 N1 N2 C2 . . . . 0.3(7) ?
    N2 N1 C1 N3 . . . . 176.5(5) ?
    N2 N1 C1 S1 . . . . -2.1(7) ?
    C10 N3 C1 N1 . . . . 177.3(5) ?
    C10 N3 C1 S1 . . . . -4.2(8) ?
    C2 S1 C1 N1 . . . . 2.5(5) ?
    C2 S1 C1 N3 . . . . -176.1(5) ?
    N1 N2 C2 S1 . . . . 1.7(7) ?
    N1 N2 C2 S2 . . . . -179.1(4) ?
    C1 S1 C2 N2 . . . . -2.3(5) ?
    C1 S1 C2 S2 . . . . 178.4(4) ?
    C3 S2 C2 N2 . . . . -14.8(6) ?
    C3 S2 C2 S1 . . . . 164.4(3) ?
    C2 S2 C3 C4 . . . . 99.2(5) ?
    S2 C3 C4 C5 . . . . -88.5(7) ?
    S2 C3 C4 C9 . . . . 94.7(6) ?
    C9 C4 C5 C6 . . . . 1.0(10) ?
    C3 C4 C5 C6 . . . . -175.9(6) ?
    C4 C5 C6 C7 . . . . 0.7(12) ?
    C5 C6 C7 C8 . . . . -2.4(12) ?
    C6 C7 C8 C9 . . . . 2.3(12) ?
    C7 C8 C9 C4 . . . . -0.6(12) ?
    C5 C4 C9 C8 . . . . -1.1(10) ?
    C3 C4 C9 C8 . . . . 175.8(6) ?
    C1 N3 C10 O1 . . . . -4.4(9) ?
    C1 N3 C10 C11 . . . . 172.2(5) ?
    C12 N4 C11 C10 . . . . 163.5(5) ?
    C16 N4 C11 C10 . . . . -73.3(6) ?
    O1 C10 C11 N4 . . . . -37.3(8) ?
    N3 C10 C11 N4 . . . . 146.2(5) ?
    C11 N4 C12 C13 . . . . -178.0(5) ?
    C16 N4 C12 C13 . . . . 58.9(7) ?
    N4 C12 C13 C14 . . . . -56.4(7) ?
    C12 C13 C14 C15 . . . . 52.9(8) ?
    C13 C14 C15 C16 . . . . -52.0(8) ?
    C11 N4 C16 C15 . . . . 176.8(5) ?
    C12 N4 C16 C15 . . . . -59.6(7) ?
    C14 C15 C16 N4 . . . . 56.1(8) ?
loop_
    _geom_hbond_atom_site_label_D
    _geom_hbond_atom_site_label_H
    _geom_hbond_atom_site_label_A
    _geom_hbond_site_symmetry_A
    _geom_hbond_distance_DH
    _geom_hbond_distance_HA
    _geom_hbond_distance_DA
    _geom_hbond_angle_DHA
    N3 H3 N1 3_666 0.86 2.08 2.930(7) 169
    C11 H11A O1 4_565 0.97 2.55 3.334(8) 138
_iucr_refine_instructions_details
;
TITL D in P2(1)/c
CELL 1.54184  17.4290  16.7480   5.8390  90.000  95.483  90.000
ZERR    4.00   0.0035   0.0033   0.0012   0.000   0.030   0.000
LATT  1
SYMM -X, 0.5+Y, 0.5-Z
SFAC C H N O S
UNIT 64 80 16 4 8
ACTA
L.S. 4
BOND $H
FMAP 2
PLAN 20
CONF
OMIT -4 2 4
OMIT  7 0 0
OMIT  8 1 0
OMIT  7 1 0
OMIT  6 1 0
OMIT  9 0 0
OMIT  9 1 0
OMIT  6 0 0
OMIT -4 8 1
OMIT 10 0 0
EQIV $1 +x, +y, +z
EQIV $2 -x+1, -y+1, -z+1
EQIV $3 +x, 0.5-y, -0.5+z
Htab N3 N1_$2
htab c11 o1_$3
mpla c1 c2 n2 n1 s1   o1 c10 n3  c11
mpla c11 c10 o1 n3
mpla n1 n2 c1 c2 s1
rtab ab o1 s1
shel 100 0.84
WGHT    0.106800
EXTI    0.000036
FVAR       1.00028
S1    5    0.523116    0.331109    0.942913    11.00000    0.04075    0.05839 =
         0.05963    0.00940    0.00630    0.00428
S2    5    0.391199    0.320631    1.230505    11.00000    0.05309    0.07445 =
         0.06722    0.01671    0.01769    0.01299
O1    4    0.651190    0.316369    0.742829    11.00000    0.05320    0.07376 =
         0.07760    0.02982    0.01666    0.01421
N1    3    0.460806    0.453240    0.734217    11.00000    0.05130    0.05316 =
         0.05941    0.00705    0.00658    0.00796
N2    3    0.411385    0.431339    0.897080    11.00000    0.04562    0.05466 =
         0.06199    0.00773    0.01126    0.00393
N3    3    0.574455    0.412994    0.582106    11.00000    0.04421    0.06484 =
         0.05571    0.01378    0.00309    0.00244
H3A   2    0.559861    0.446600    0.479401    11.00000    0.06043
N4    3    0.767710    0.362005    0.456865    11.00000    0.04519    0.05758 =
         0.04735   -0.00286    0.00679    0.00161
C1    1    0.519493    0.405518    0.737184    11.00000    0.03640    0.05812 =
         0.05378    0.00323    0.00035   -0.00111
C2    1    0.435704    0.368617    1.014139    11.00000    0.04194    0.06310 =
         0.05217   -0.00293    0.00361   -0.00098
C3    1    0.319633    0.393651    1.302999    11.00000    0.05276    0.08482 =
         0.05454   -0.00721    0.00859    0.00527
AFIX  23
H3B   2    0.318583    0.394476    1.468777    11.00000   -1.20000
H3C   2    0.335722    0.446140    1.256149    11.00000   -1.20000
AFIX   0
C4    1    0.239893    0.378262    1.194714    11.00000    0.04990    0.05889 =
         0.05007   -0.00143    0.01053    0.00373
C5    1    0.215184    0.408371    0.979836    11.00000    0.05732    0.07924 =
         0.05735    0.01209    0.01163    0.00030
AFIX  43
H5A   2    0.249592    0.435955    0.896614    11.00000   -1.20000
AFIX   0
C6    1    0.140367    0.397966    0.888043    11.00000    0.06471    0.09228 =
         0.06303    0.00860   -0.00057    0.00634
AFIX  43
H6A   2    0.124918    0.418010    0.742372    11.00000   -1.20000
AFIX   0
C7    1    0.088162    0.358534    1.007685    11.00000    0.04753    0.08488 =
         0.08619   -0.00157    0.00340    0.00040
AFIX  43
H7A   2    0.037064    0.353443    0.947245    11.00000   -1.20000
AFIX   0
C8    1    0.112709    0.326634    1.218724    11.00000    0.05587    0.09011 =
         0.08926    0.01548    0.02489   -0.00571
AFIX  43
H8A   2    0.078252    0.297978    1.299069    11.00000   -1.20000
AFIX   0
C9    1    0.187079    0.336380    1.312501    11.00000    0.05906    0.08781 =
         0.05831    0.01783    0.01460    0.00742
AFIX  43
H9A   2    0.202458    0.314798    1.456343    11.00000   -1.20000
AFIX   0
C10   1    0.637982    0.364643    0.590270    11.00000    0.04030    0.05052 =
         0.05971   -0.00173    0.00495   -0.00218
C11   1    0.686363    0.373429    0.389184    11.00000    0.05033    0.06061 =
         0.05437    0.00337    0.00683    0.00214
AFIX  23
H11A  2    0.669436    0.334627    0.271747    11.00000   -1.20000
H11B  2    0.678412    0.426245    0.322969    11.00000   -1.20000
AFIX   0
C12   1    0.810402    0.347618    0.256140    11.00000    0.06125    0.06951 =
         0.05236   -0.01191    0.01177   -0.00260
AFIX  23
H12A  2    0.805241    0.393528    0.154560    11.00000   -1.20000
H12B  2    0.788819    0.301649    0.171885    11.00000   -1.20000
AFIX   0
C13   1    0.893611    0.333079    0.328651    11.00000    0.05618    0.08416 =
         0.07003   -0.01091    0.02149    0.00815
AFIX  23
H13A  2    0.920932    0.326036    0.192918    11.00000   -1.20000
H13B  2    0.898772    0.284120    0.417542    11.00000   -1.20000
AFIX   0
C14   1    0.929905    0.400580    0.470541    11.00000    0.04403    0.09898 =
         0.07836   -0.00514    0.00451   -0.00342
AFIX  23
H14A  2    0.932338    0.447758    0.375145    11.00000   -1.20000
H14B  2    0.982111    0.386162    0.528150    11.00000   -1.20000
AFIX   0
C15   1    0.883130    0.418938    0.672291    11.00000    0.05372    0.10165 =
         0.07091   -0.02639    0.00729   -0.00632
AFIX  23
H15A  2    0.887803    0.375047    0.781121    11.00000   -1.20000
H15B  2    0.903216    0.466667    0.750775    11.00000   -1.20000
AFIX   0
C16   1    0.799449    0.431264    0.588104    11.00000    0.05459    0.06605 =
         0.05821   -0.01366    0.01270    0.00058
AFIX  23
H16A  2    0.770092    0.440157    0.718792    11.00000   -1.20000
H16B  2    0.794481    0.478421    0.491379    11.00000   -1.20000
AFIX   0
HKLF 4
REM  D in P2(1)/c
REM R1 =  0.0689 for   1521 Fo > 4sig(Fo)  and  0.1413 for all   2970 data
REM    213 parameters refined using      0 restraints
END
WGHT      0.1102      0.0000
REM Highest difference peak  0.398,  deepest hole -0.394,  1-sigma level  0.104
Q1    1   0.5928  0.2856  0.1641  11.00000  0.05    0.40
Q2    1   0.4619  0.3277  0.9402  11.00000  0.05    0.40
Q3    1   0.3340  0.3249  1.2200  11.00000  0.05    0.38
;
data_Global
_journal_date_recd_electronic     2013-12-20
_journal_date_accepted     2014-01-29
_journal_name_full     'Acta Crystallographica, Section E'
_journal_year     2014
_journal_volume     70
_journal_issue      3
_journal_page_first     o241
_journal_page_last     o241
_journal_paper_category     QO
_journal_paper_doi     10.1107/S160053681400213X
_journal_coeditor_code     GK2599
_publ_contact_author_name     ' Rasul Okmanov '
_publ_contact_author_address
;
S. Yunusov Institute of the Chemistry of Plant Substances
Academy of Sciences of Uzbekistan
Mirzo Ulugbek Str. 77,
Tashkent 100170, Uzbekistan
;
_publ_contact_author_email     raxul@mail.ru
_publ_contact_author_fax     '+998 71 120-64-75'
_publ_contact_author_phone     '+998 71 262-78-97'
_publ_section_title
;
<i>N</i>-(5-Benzylsulfanyl-1,3,4-thiadiazol-2-yl)-2-(piperidin-1-yl)acetamide
;
loop_
    _publ_author_name
    _publ_author_address
    'D. S. Ismailova'
;  S. Yunusov Institute of the Chemistry of Plant Substances
   Academy of Sciences of Uzbekistan
   Mirzo Ulugbek Str. 77,
   Tashkent 100170, Uzbekistan
;
    'R. Ya. Okmanov'
;  S. Yunusov Institute of the Chemistry of Plant Substances
   Academy of Sciences of Uzbekistan
   Mirzo Ulugbek Str. 77,
   Tashkent 100170, Uzbekistan
;
    'A. A. Ziyaev'
;  S. Yunusov Institute of the Chemistry of Plant Substances
   Academy of Sciences of Uzbekistan
   Mirzo Ulugbek Str. 77,
   Tashkent 100170, Uzbekistan
;
    'Kh. M. Shakhidoyatov'
;  S. Yunusov Institute of the Chemistry of Plant Substances
   Academy of Sciences of Uzbekistan
   Mirzo Ulugbek Str. 77,
   Tashkent 100170, Uzbekistan
;
    'B. Tashkhodjaev'
;  S. Yunusov Institute of the Chemistry of Plant Substances
   Academy of Sciences of Uzbekistan
   Mirzo Ulugbek Str. 77,
   Tashkent 100170, Uzbekistan
;
