# Supplementary material for: N-(5-Benzyl­sulfanyl-1,3,4-thia­diazol-2-yl)-2-(piperidin-1-yl)acetamide
Source: Acta Crystallogr Sect E Struct Rep Online. 2014 Feb 5;70(Pt 3):o241. doi: 10.1107/S160053681400213X (PMC3998473; doi:10.1107/S160053681400213X)
Supplement: Supplementary file 2 [file e-70-0o241-Isup2.hkl]

#
# h,k,l, Fc-squared, Fo-squared, sigma(Fo-squared) and status flag
#
data_I
_shelx_title ' D in P2(1)/c'
_shelx_refln_list_code          4
_shelx_F_calc_maximum      277.86
_exptl_crystal_F_000       736.00
_reflns_d_resolution_high  0.8400
 
loop_
 _symmetry_equiv_pos_as_xyz
 'x, y, z'
 '-x, y+1/2, -z+1/2'
 '-x, -y, -z'
 'x, -y-1/2, z-1/2'
 
_cell_length_a    17.4290
_cell_length_b    16.7480
_cell_length_c     5.8390
_cell_angle_alpha  90.000
_cell_angle_beta   95.483
_cell_angle_gamma  90.000
 
_shelx_F_squared_multiplier     1.000
 
loop_
 _refln_index_h
 _refln_index_k
 _refln_index_l
 _refln_F_squared_calc
 _refln_F_squared_meas
 _refln_F_squared_sigma
 _refln_observed_status
   2   0   0      391.22      417.40     10.50 o
   3   0   0    12439.10    11864.68    140.15 o
   4   0   0     4685.06     5640.38     45.71 o
   5   0   0       13.09       16.16     18.77 o
   8   0   0       30.77       21.10     15.40 o
  11   0   0      174.50      441.77     83.28 o
  12   0   0       32.55       86.66    123.75 o
  13   0   0      106.82      127.25     25.78 o
  14   0   0      566.77      673.97     44.73 o
  15   0   0      263.57      293.33     35.89 o
  16   0   0       26.58       61.79     31.18 o
  17   0   0      228.61      222.53     30.14 o
  18   0   0      155.42      166.10     28.55 o
  19   0   0       45.99       47.62     23.48 o
  20   0   0       94.27       88.39     19.14 o
   1   1   0       23.47       11.71      4.51 o
   2   1   0       20.32       34.03      3.49 o
   3   1   0      464.53      577.04     14.79 o
   4   1   0      821.09      957.28     41.06 o
   5   1   0      142.21      131.46     44.51 o
  10   1   0      383.53      206.36    263.32 o
  11   1   0        7.13      289.40     66.47 o
  12   1   0       18.23       43.87     26.14 o
  13   1   0       26.27       53.79     19.29 o
  14   1   0      592.46      593.99     31.10 o
  15   1   0      817.48      838.06     60.31 o
  16   1   0     1044.56      980.10     93.82 o
  17   1   0      384.45      402.08     27.01 o
  18   1   0       25.49       12.40     19.28 o
  19   1   0        2.96       -2.08     16.45 o
  20   1   0       48.16       56.99     13.84 o
   0   2   0      497.26      588.63     15.68 o
   1   2   0      112.61      104.65      4.35 o
   2   2   0       23.24       12.79      6.85 o
   3   2   0      571.01      663.87     37.18 o
   4   2   0     1472.59     1431.87     48.56 o
   5   2   0       31.49       29.29      6.25 o
   6   2   0      415.67      410.21     14.87 o
   7   2   0     1348.69     1613.24    142.53 o
   8   2   0     1498.94      986.29    754.33 o
   9   2   0      543.07      370.08    329.50 o
  10   2   0      169.21      129.62    153.80 o
  11   2   0      170.40       89.14    151.83 o
  12   2   0       10.14       -4.36     21.01 o
  13   2   0       24.66       16.61     26.08 o
  14   2   0      272.50      261.68     23.52 o
  15   2   0        0.71        8.71     23.52 o
  16   2   0       12.47       -6.79     22.22 o
  17   2   0        5.61        0.35     20.36 o
  18   2   0       16.76       35.27     18.60 o
  19   2   0       13.86       -2.20     16.94 o
  20   2   0        0.06       -4.00     13.60 o
   1   3   0       20.80        8.69      4.07 o
   2   3   0      571.13      557.37    176.16 o
   3   3   0      444.75      475.67     45.66 o
   4   3   0      134.41      150.76     20.19 o
   5   3   0        1.40        6.73      6.86 o
   6   3   0      519.16      522.65     36.15 o
   7   3   0       20.99        8.77      9.70 o
   8   3   0       14.74       11.36     22.28 o
   9   3   0      168.71       91.88    111.70 o
  10   3   0      294.91      109.76    122.36 o
  11   3   0      264.98      276.20     19.06 o
  12   3   0       11.06      -35.46     41.83 o
  13   3   0       12.36       45.55     22.15 o
  14   3   0       32.21       43.49     20.34 o
  15   3   0       26.51       36.84     19.75 o
  16   3   0       43.60       58.55     22.58 o
  17   3   0      111.13      140.97     21.22 o
  18   3   0        5.18       13.50     19.55 o
  19   3   0       89.25       89.55     35.34 o
  20   3   0        0.41        4.39     13.56 o
   0   4   0    77204.95    68694.97    265.91 o
   1   4   0      440.09      528.50     32.35 o
   2   4   0      544.86      589.72     28.05 o
   3   4   0     1078.70     1286.82     46.79 o
   4   4   0       62.81       55.99      8.96 o
   5   4   0      117.44      116.01     14.89 o
   6   4   0      137.43      138.25     10.00 o
   7   4   0      843.82      904.70     20.34 o
   8   4   0       24.25       12.28     19.54 o
   9   4   0      685.53      489.11    353.43 o
  10   4   0      147.16       51.94     50.50 o
  11   4   0      251.85      258.05    160.34 o
  12   4   0       75.50       78.17     29.50 o
  13   4   0       51.51       53.91     21.63 o
  14   4   0       14.09       27.44     20.75 o
  15   4   0       15.18       29.84     19.73 o
  16   4   0       24.26       23.12     18.85 o
  17   4   0       31.23       -0.57     17.23 o
  18   4   0       85.73      120.07     34.93 o
  19   4   0       14.57       29.13     16.67 o
  20   4   0       51.31       72.88     17.91 o
   1   5   0       68.57       65.96      8.43 o
   2   5   0     2157.85     2470.22     56.47 o
   3   5   0      286.26      220.11     28.22 o
   4   5   0        4.39        6.69      6.33 o
   5   5   0      108.46      101.28      8.48 o
   6   5   0      729.29      788.82     79.89 o
   7   5   0     2595.62     2991.05   1562.56 o
   8   5   0     2216.91     2557.56   1394.28 o
   9   5   0     2196.70     2719.36    366.55 o
  10   5   0      290.31      255.28    160.89 o
  11   5   0       63.17       36.13     30.81 o
  12   5   0      273.57      309.34     23.55 o
  13   5   0      118.83      111.21     25.31 o
  14   5   0      128.93      121.28     23.87 o
  15   5   0      320.75      294.64     24.36 o
  16   5   0      333.91      333.69     20.27 o
  17   5   0       21.69       15.27     20.76 o
  18   5   0        1.18       -6.90     21.24 o
  19   5   0       17.30      -14.78     21.24 o
   0   6   0     2639.68     4069.34     75.16 o
   1   6   0      935.56     1156.88     23.07 o
   2   6   0      350.52      368.35     17.66 o
   3   6   0       11.02       16.54     11.18 o
   4   6   0      313.11      331.23     11.25 o
   5   6   0       47.56       42.26      7.82 o
   6   6   0      522.47      554.34     26.46 o
   7   6   0     1886.15     2151.37    245.08 o
   8   6   0     1303.14     1102.76    615.76 o
   9   6   0      432.18      352.40    226.26 o
  10   6   0      221.41      189.90    115.60 o
  11   6   0      644.49      575.47    352.36 o
  12   6   0       68.33       51.81     25.54 o
  13   6   0       85.36       64.59     64.00 o
  14   6   0      895.29      885.77     37.05 o
  15   6   0       24.04       41.85     23.74 o
  16   6   0      100.78      110.52     22.40 o
  17   6   0       63.04       55.39     26.54 o
  18   6   0        1.86        5.21     17.38 o
  19   6   0       17.48       36.18     14.77 o
   1   7   0       18.97       17.01      7.83 o
   2   7   0      466.73      517.22     20.45 o
   3   7   0     1977.69     2327.00     95.93 o
   4   7   0      129.04      137.88     17.90 o
   5   7   0        7.30        0.34     10.98 o
   6   7   0      653.24      577.80     53.69 o
   7   7   0     1345.18      895.30    469.84 o
   8   7   0     1771.82     1303.56    715.26 o
   9   7   0      772.81      577.85    343.85 o
  10   7   0       82.29       52.67     69.34 o
  11   7   0      105.91       27.53     89.52 o
  12   7   0        3.85       18.91     25.19 o
  13   7   0       13.35       -3.80     24.91 o
  14   7   0      114.51      138.23     24.21 o
  15   7   0      428.82      458.56     22.69 o
  16   7   0      177.54      204.15     19.84 o
  17   7   0       59.65       52.50     19.24 o
  18   7   0       69.73       90.94     16.76 o
  19   7   0        6.14       18.44     13.99 o
   0   8   0     3310.61     5043.42     97.22 o
   1   8   0     2247.04     3180.30    175.40 o
   2   8   0     1856.44     2322.51     40.61 o
   3   8   0      476.58      498.97     22.91 o
   4   8   0     1081.26     1374.20     32.97 o
   5   8   0      362.40      372.99     22.09 o
   6   8   0        2.41        1.65     17.22 o
   7   8   0       60.62       53.53     20.72 o
   8   8   0      347.28      269.33    128.96 o
   9   8   0      377.04      277.51    171.51 o
  10   8   0      601.14      628.25     30.75 o
  11   8   0       13.89       21.86     36.45 o
  12   8   0      147.22      117.96     26.72 o
  13   8   0       68.46       43.90     25.24 o
  14   8   0      221.73      232.31     20.00 o
  15   8   0      492.12      525.80     19.82 o
  16   8   0      176.96      208.46     25.15 o
  17   8   0       36.75       39.73     15.55 o
  18   8   0       12.92       10.00     15.41 o
   1   9   0      330.53      394.65     24.87 o
   2   9   0      161.89      139.21     71.35 o
   3   9   0      410.33      431.46     33.23 o
   4   9   0        0.34       17.39     14.98 o
   5   9   0      621.14      739.35     43.42 o
   6   9   0     1034.26     1038.08     38.27 o
   7   9   0      488.12      405.71    209.31 o
   8   9   0      382.46      282.23    150.10 o
   9   9   0        3.59       33.60     29.91 o
  10   9   0        6.81       -9.38     34.74 o
  11   9   0      190.79      194.74     34.66 o
  12   9   0      270.53      290.59     34.58 o
  13   9   0        0.32       18.21     24.22 o
  14   9   0       88.11       90.89     19.54 o
  15   9   0      117.33      126.48     15.92 o
  16   9   0       51.88       63.56     14.82 o
  17   9   0       58.78       72.92     15.50 o
  18   9   0        7.48       11.42     14.62 o
   0  10   0       85.06      128.54     30.87 o
   1  10   0       27.04       23.44     29.29 o
   2  10   0       34.37       92.75     37.22 o
   3  10   0      448.31      539.19     36.33 o
   4  10   0      269.75      232.61     27.43 o
   5  10   0        4.41       -4.67     45.59 o
   6  10   0        7.71       -6.96     44.98 o
   7  10   0       12.56      -12.02     54.06 o
   8  10   0       66.46       64.94     42.79 o
   9  10   0       54.42       53.49     37.82 o
  10  10   0        1.05       36.83     36.00 o
  11  10   0      223.35      241.24     35.34 o
  12  10   0        2.75       -1.15     24.92 o
  13  10   0        1.93      -20.34     22.91 o
  14  10   0       76.96       82.71     18.23 o
  15  10   0        0.25        3.53     17.29 o
  16  10   0       33.19       42.53     15.55 o
  17  10   0       40.74       25.66     18.13 o
   1  11   0      114.38      176.43     71.88 o
   2  11   0       70.17       90.27     67.65 o
   3  11   0       75.73       83.71     47.56 o
   4  11   0      103.99      136.34     31.10 o
   5  11   0       63.68       50.79     56.44 o
   6  11   0      218.20      109.15     59.58 o
   7  11   0      240.46      221.66     40.09 o
   8  11   0      487.68      438.48     41.85 o
   9  11   0      318.15      304.22     39.29 o
  10  11   0       22.17        1.87     26.27 o
  11  11   0       91.49      129.34     24.36 o
  12  11   0       26.44       13.63     23.47 o
  13  11   0       13.01        1.22     18.26 o
  14  11   0       18.71       32.20     17.30 o
  15  11   0        1.06       11.89     16.17 o
  16  11   0       16.42       -5.29     14.38 o
  17  11   0       32.51       29.89     19.93 o
   0  12   0     1165.86      114.09     94.12 o
   1  12   0      201.65      223.83     61.51 o
   2  12   0      542.03      761.32     94.69 o
   3  12   0      722.36      786.35    188.36 o
   4  12   0       43.22       24.65     74.11 o
   5  12   0        0.72       -2.22     33.17 o
   6  12   0       31.12       86.19     29.24 o
   7  12   0       40.02       29.73     29.10 o
   8  12   0       63.84       72.07     34.30 o
   9  12   0      140.01      158.86     25.78 o
  10  12   0      491.89      508.23     40.34 o
  11  12   0       16.87       22.81     25.08 o
  12  12   0        0.43        9.22     19.76 o
  13  12   0       79.55      110.60     19.43 o
  14  12   0       57.05       69.79     16.96 o
  15  12   0      190.07      226.81     15.98 o
  16  12   0       84.18       87.11     14.78 o
   1  13   0      179.86      182.37     37.47 o
   2  13   0        2.46       22.88     33.40 o
   3  13   0      391.03      380.26     22.31 o
   4  13   0       42.29       55.02     20.97 o
   5  13   0      771.76      798.95     35.11 o
   6  13   0      927.76      983.18     91.93 o
   7  13   0      412.38      413.80     77.90 o
   8  13   0      338.89      325.58     28.31 o
   9  13   0      122.05      112.13     20.27 o
  10  13   0      130.43      124.52     20.18 o
  11  13   0       11.51       14.60     19.63 o
  12  13   0        0.41      -11.98     18.59 o
  13  13   0       92.03       76.74     16.86 o
  14  13   0      105.57      132.33     16.24 o
  15  13   0      175.69      184.48     14.34 o
   0  14   0      308.94      392.17     40.83 o
   1  14   0      283.87      341.99     27.46 o
   2  14   0      232.67      238.51     28.51 o
   3  14   0        1.98       -8.29     33.53 o
   4  14   0        6.53       43.04     22.11 o
   5  14   0      141.11      142.08     22.12 o
   6  14   0      114.20      102.12     22.60 o
   7  14   0       22.02       27.63     22.27 o
   8  14   0      142.16      160.32     21.37 o
   9  14   0      101.27      109.75     20.20 o
  10  14   0        7.64      -14.52     17.52 o
  11  14   0        7.78       24.19     16.77 o
  12  14   0       13.84       31.56     16.91 o
  13  14   0       63.21       73.89     15.65 o
  14  14   0      104.62      124.06     13.86 o
   1  15   0      117.80      143.11     26.62 o
   2  15   0       44.64       70.21     23.04 o
   3  15   0       71.57      120.16     22.47 o
   4  15   0      161.96      172.52     30.23 o
   5  15   0       22.04       23.39     19.01 o
   6  15   0        4.63       -5.22     18.99 o
   7  15   0       72.30       69.81     29.92 o
   8  15   0       18.67       16.20     18.09 o
   9  15   0        0.73      -17.23     17.23 o
  10  15   0        0.41        4.45     19.53 o
  11  15   0       20.78       33.59     15.23 o
  12  15   0        9.29       14.50     15.94 o
  13  15   0        1.76      -13.99     13.99 o
   0  16   0       29.73       16.09     39.11 o
   1  16   0       42.83       57.14     26.28 o
   2  16   0       56.24       74.06     27.61 o
   3  16   0      224.99      258.55     21.92 o
   4  16   0       87.85      106.22     21.76 o
   5  16   0       93.89       79.08     21.45 o
   6  16   0       34.78       44.44     18.75 o
   7  16   0        0.45      -18.14     20.18 o
   8  16   0       19.69       23.27     19.29 o
   9  16   0        0.13       17.50     18.69 o
  10  16   0        1.18        4.19     15.50 o
  11  16   0        6.03       -0.11     14.24 o
  12  16   0        0.09      -23.39     23.39 o
   1  17   0       24.23       20.71     25.87 o
   2  17   0        2.42       -0.99     25.52 o
   3  17   0       89.16      114.88     27.36 o
   4  17   0       25.60        6.94     26.49 o
   5  17   0       83.59      107.06     20.77 o
   6  17   0       21.04       39.23     19.81 o
   7  17   0        1.93      -21.86     21.99 o
   8  17   0        0.80       -2.14     18.44 o
   9  17   0        1.29       -8.30     17.52 o
  10  17   0       49.40       84.00     29.15 o
   0  18   0       15.95       24.02     33.29 o
   1  18   0       20.38       57.76     24.39 o
   2  18   0       56.34       54.34     24.88 o
   3  18   0       63.84       65.47     24.04 o
   4  18   0       34.08       43.37     19.58 o
   5  18   0       54.74       86.99     18.97 o
   6  18   0       28.70       45.13     21.89 o
   7  18   0        0.41        4.27     25.76 o
   8  18   0        0.03       -4.45     19.15 o
   1  19   0        7.89       10.08     21.27 o
   2  19   0       10.98       26.68     20.81 o
   3  19   0        0.98      -23.27     28.21 o
   4  19   0        1.56      -25.19     29.23 o
   5  19   0        2.08        1.09     16.24 o
   6  19   0       46.49       36.51     18.48 o
 -20   1   1       52.69       56.40     13.56 o
 -19   1   1       96.51      102.07     17.21 o
 -18   1   1       43.68       50.28     19.05 o
 -17   1   1       18.06       12.03     20.20 o
 -16   1   1      478.74      476.55     29.60 o
 -15   1   1       20.42        6.65     23.90 o
 -14   1   1      145.51      169.22     24.21 o
 -13   1   1      260.25      247.12     25.93 o
 -12   1   1        5.21      235.96     95.05 o
 -11   1   1      113.37       52.26     37.18 o
 -10   1   1        1.38      101.18     90.22 o
  -9   1   1        0.03       63.29     40.42 o
  -8   1   1       56.04       67.96     37.72 o
  -7   1   1       50.33       36.54      9.71 o
  -6   1   1      205.65      161.24     22.64 o
  -5   1   1      557.33      460.65     45.49 o
  -4   1   1      373.42      379.85     18.78 o
  -3   1   1      836.55      890.09     10.33 o
  -2   1   1       98.16      102.74      5.10 o
  -1   1   1      240.98      218.61      9.24 o
   0   1   1      262.38      246.69      8.38 o
   1   1   1     5203.34     5646.92     94.20 o
   2   1   1     4861.58     5255.51     51.56 o
   3   1   1     2738.97     3330.83    188.98 o
   4   1   1       42.65       43.21      8.16 o
   5   1   1      193.61      210.20     10.80 o
   6   1   1      370.08      397.28     13.66 o
   7   1   1      828.64      795.30     26.03 o
   8   1   1     1135.45     1047.20     31.26 o
   9   1   1      418.17      509.81     26.24 o
  10   1   1       15.27       -4.95     21.59 o
  11   1   1      234.35      274.49     21.84 o
  12   1   1       15.77       19.68     27.02 o
  13   1   1       41.49       61.93     25.26 o
  14   1   1       25.77       -3.08     23.20 o
  15   1   1       36.70       37.19     22.63 o
  16   1   1       49.17       27.89     20.96 o
  17   1   1       22.16       -7.48     20.61 o
  18   1   1        1.32        3.51     20.50 o
  19   1   1       32.02       55.66     15.40 o
  20   1   1       20.30       18.64     12.83 o
 -20   2   1       10.46       14.23     13.55 o
 -19   2   1      105.14      121.82     17.52 o
 -18   2   1      164.01      146.48     20.36 o
 -17   2   1      161.63      184.82     21.34 o
 -16   2   1      212.28      244.78     32.30 o
 -15   2   1        1.91      -35.34     35.34 o
 -14   2   1     2947.75     3039.02     84.88 o
 -13   2   1     1823.17     1747.71     74.85 o
 -12   2   1       93.15      512.03    109.32 o
 -11   2   1      416.37      130.19    157.98 o
 -10   2   1       63.22      155.54    176.29 o
  -9   2   1      765.71      812.38    152.80 o
  -8   2   1      411.96      214.77     81.36 o
  -7   2   1     3026.10     1811.99   1265.89 o
  -6   2   1     4821.12     4017.61   2715.11 o
  -5   2   1      111.70       54.27     42.30 o
  -4   2   1      459.24      516.26    308.02 o
  -3   2   1      108.89       95.16     17.57 o
  -2   2   1    11673.46    11450.99     70.87 o
  -1   2   1     6023.79     6546.58    131.58 o
   0   2   1     1418.85     1637.31     19.02 o
   1   2   1    31857.08    30178.25    135.21 o
   2   2   1     4166.06     5210.90    140.39 o
   3   2   1     7526.96     8413.35     77.28 o
   4   2   1      645.69      773.54     20.31 o
   5   2   1     2761.77     3239.83    106.08 o
   6   2   1       20.43       19.82      9.30 o
   7   2   1     3550.54     4350.50    135.93 o
   8   2   1      186.06      246.73     16.67 o
   9   2   1     2301.70     2097.71     44.51 o
  10   2   1     6202.94     7389.00    344.07 o
  11   2   1     1428.15     1539.73     47.30 o
  12   2   1      331.52      445.40     41.32 o
  13   2   1       42.89       59.94     29.44 o
  14   2   1       45.90       23.32     23.83 o
  15   2   1       10.18       -5.45     23.06 o
  16   2   1      306.02      294.37     24.26 o
  17   2   1       91.38      100.97     20.14 o
  18   2   1      210.31      208.62     19.54 o
  19   2   1      134.48      145.08     16.41 o
  20   2   1       37.61       40.20     22.33 o
 -20   3   1      143.08      175.80     14.70 o
 -19   3   1       69.96       75.20     16.52 o
 -18   3   1        0.51       10.20     18.10 o
 -17   3   1       41.57       51.84     17.95 o
 -16   3   1       69.22       81.94     18.85 o
 -15   3   1       94.58       85.60     20.61 o
 -14   3   1      182.67      160.36     21.44 o
 -13   3   1      450.45      455.37     30.12 o
 -12   3   1      596.91      646.97     33.44 o
 -11   3   1      800.08      811.99     73.40 o
 -10   3   1      460.20      524.78    154.88 o
  -9   3   1      472.88      455.91     50.29 o
  -8   3   1        4.70      -18.34     34.48 o
  -7   3   1      396.14      328.22     37.45 o
  -6   3   1      690.07      818.50     40.41 o
  -5   3   1     1407.46     1789.19     47.47 o
  -4   3   1        7.27        7.17      5.43 o
  -3   3   1       25.59       27.24      6.76 o
  -2   3   1      261.30      224.04     50.95 o
  -1   3   1      305.00      416.51     19.68 o
   0   3   1     1252.91     1316.43    108.47 o
   1   3   1     9316.04    10254.93    466.99 o
   2   3   1    28399.70    28364.86     95.54 o
   3   3   1    16127.59    16019.51    189.06 o
   4   3   1     2816.61     3257.43     31.76 o
   5   3   1      521.44      546.90     21.93 o
   6   3   1       95.41       87.39      9.48 o
   7   3   1       91.62      105.01     10.22 o
   8   3   1      162.37      182.37     12.05 o
   9   3   1     1293.74     1403.42     32.30 o
  10   3   1      841.79      888.56     31.45 o
  11   3   1      131.75      141.99     29.78 o
  12   3   1      161.85      148.88     35.66 o
  13   3   1      110.34       54.80     22.46 o
  14   3   1        3.78       -5.63     19.94 o
  15   3   1      165.29      182.99     23.10 o
  16   3   1      153.63      182.48     45.82 o
  17   3   1       23.56       50.34     20.10 o
  18   3   1      137.79      164.91     19.18 o
  19   3   1       12.65        4.65     15.06 o
 -20   4   1       27.43       35.31     13.44 o
 -19   4   1        9.74       10.07     15.90 o
 -18   4   1       27.66       42.30     15.90 o
 -17   4   1       87.42       78.18     23.42 o
 -16   4   1        4.12      -12.50     19.12 o
 -15   4   1      844.99      856.86     28.30 o
 -14   4   1     2861.03     2799.87     54.91 o
 -13   4   1      168.10      175.25     17.73 o
 -12   4   1     1422.48     1916.18     67.34 o
 -11   4   1      151.76      219.85     84.51 o
 -10   4   1     1530.45     1919.70     69.89 o
  -9   4   1      148.66      171.62     27.21 o
  -8   4   1        1.06       -8.29     19.39 o
  -7   4   1     2801.08     3388.65     71.53 o
  -6   4   1     4232.52     5548.11     82.42 o
  -5   4   1     7244.90     6796.44    133.27 o
  -4   4   1    13216.70    14031.57    443.56 o
  -3   4   1     2462.81     2820.48   1488.27 o
  -2   4   1      362.19      419.18    212.33 o
  -1   4   1     1887.76     1493.24     51.15 o
   0   4   1    16971.64    13883.11   1710.49 o
   1   4   1     1654.11     1778.65    164.57 o
   2   4   1      455.67      534.80     10.41 o
   3   4   1     7919.38     9762.25    433.34 o
   4   4   1      189.43      184.86     21.91 o
   5   4   1       23.73       17.60      8.40 o
   6   4   1     1808.85     2056.60     42.95 o
   7   4   1       61.25       67.79      8.57 o
   8   4   1      628.01      634.69     20.16 o
   9   4   1      147.10       86.72     23.98 o
  10   4   1     2544.54     2659.29     82.48 o
  11   4   1      362.84      360.59     36.78 o
  12   4   1        4.05       -8.03     26.20 o
  13   4   1       15.72       20.23     21.91 o
  14   4   1        7.97      -10.34     20.90 o
  15   4   1       90.15       91.56     19.58 o
  16   4   1      134.28      133.29     18.39 o
  17   4   1      218.28      228.91     22.76 o
  18   4   1      160.59      184.00     32.93 o
  19   4   1       51.70       36.85     20.28 o
 -20   5   1      144.60      170.13     19.14 o
 -19   5   1       28.16       18.33     16.21 o
 -18   5   1        1.19       10.77     15.51 o
 -17   5   1        4.35       11.19     16.77 o
 -16   5   1      222.93      196.13     25.58 o
 -15   5   1        9.28        6.59     23.22 o
 -14   5   1       44.36       30.50     17.68 o
 -13   5   1       41.97       21.50     20.03 o
 -12   5   1       97.62      154.65     31.79 o
 -11   5   1       96.37       96.28     66.55 o
 -10   5   1      175.58      167.10    103.63 o
  -9   5   1       31.01       51.67     21.56 o
  -8   5   1      240.50      263.51     26.72 o
  -7   5   1     1080.92     1197.11     42.62 o
  -6   5   1     1979.24     2419.81     57.08 o
  -5   5   1     3536.42     3468.85    749.08 o
  -4   5   1       55.49       47.02     15.14 o
  -3   5   1     2446.89     2616.20   1389.60 o
  -2   5   1        1.91       11.89     12.01 o
  -1   5   1       87.41       93.79     37.94 o
   0   5   1     1348.44     1137.17    253.71 o
   1   5   1     2865.74     2924.45    319.79 o
   2   5   1     3753.49     4292.09    247.60 o
   3   5   1      467.33      491.62     19.57 o
   4   5   1      285.31      275.01     41.93 o
   5   5   1       33.39       61.48     12.15 o
   6   5   1      338.77      356.47     17.97 o
   7   5   1        3.70        4.20     12.23 o
   8   5   1      457.75      471.41     61.37 o
   9   5   1      108.58       77.57     25.76 o
  10   5   1      353.04      395.09     40.17 o
  11   5   1       90.11      110.26     36.42 o
  12   5   1      121.88      132.30     23.27 o
  13   5   1       24.62       28.92     26.35 o
  14   5   1       16.13       20.37     23.24 o
  15   5   1       24.18       27.85     22.95 o
  16   5   1       49.09       64.43     21.49 o
  17   5   1      194.62      188.70     21.07 o
  18   5   1      106.71      140.77     24.69 o
  19   5   1       44.08       45.10     18.96 o
 -19   6   1        3.07      -10.08     14.91 o
 -18   6   1       28.24       20.43     18.10 o
 -17   6   1        0.23       -5.30     19.90 o
 -16   6   1       25.55       29.80     21.36 o
 -15   6   1       22.62       43.97     19.68 o
 -14   6   1      293.01      273.11     20.12 o
 -13   6   1       22.63       30.62     19.51 o
 -12   6   1      174.33      176.60     20.74 o
 -11   6   1      117.48      -20.11     49.53 o
 -10   6   1      223.23      199.67    129.53 o
  -9   6   1      303.75      331.81     28.48 o
  -8   6   1       32.99       27.39     19.38 o
  -7   6   1       15.99      -11.47     17.26 o
  -6   6   1      100.15      118.13     19.84 o
  -5   6   1      847.37      683.40    275.94 o
  -4   6   1      796.18     1058.80     36.14 o
  -3   6   1      118.31      118.10     45.21 o
  -2   6   1      782.52       71.69     51.29 o
  -1   6   1     2115.17      603.67     55.04 o
   0   6   1     1198.34     1062.15     98.63 o
   1   6   1      322.25      414.36     36.92 o
   2   6   1      431.90      438.95     19.49 o
   3   6   1        0.92        1.41     14.75 o
   4   6   1     1466.42     1659.11     42.85 o
   5   6   1      127.56      162.78     22.80 o
   6   6   1       18.79        0.36     11.62 o
   7   6   1       20.12       25.06     12.72 o
   8   6   1     1538.24     1407.13     60.46 o
   9   6   1      921.70      797.05     48.50 o
  10   6   1       41.37       44.62     36.42 o
  11   6   1      125.86      109.67     28.00 o
  12   6   1        8.34      -13.08     25.51 o
  13   6   1       22.38       43.78     24.15 o
  14   6   1       71.10       55.43     23.32 o
  15   6   1       12.46       17.50     21.74 o
  16   6   1       24.45       38.41     20.37 o
  17   6   1      127.61      117.23     26.84 o
  18   6   1       52.12       42.02     15.98 o
  19   6   1        5.43      -16.38     18.28 o
 -19   7   1        8.71       14.27     14.23 o
 -18   7   1        3.77        9.01     18.18 o
 -17   7   1       46.63       37.98     18.70 o
 -16   7   1        0.68        6.49     18.14 o
 -15   7   1       77.34       76.76     19.06 o
 -14   7   1        3.44        8.97     19.48 o
 -13   7   1        8.92        0.63     19.90 o
 -12   7   1       19.24       -1.02     19.79 o
 -11   7   1       55.75       72.14     28.78 o
 -10   7   1       11.29       27.93     48.18 o
  -9   7   1      105.12       70.73    134.34 o
  -8   7   1       87.61       56.28     23.73 o
  -7   7   1        0.11      -10.24     19.48 o
  -6   7   1       41.24       77.46     18.81 o
  -5   7   1      147.77      150.31     52.80 o
  -4   7   1       10.95       17.85     43.32 o
  -3   7   1      328.17      104.39     63.63 o
  -2   7   1     1017.53       45.26     58.02 o
  -1   7   1      120.12      132.46     49.36 o
   0   7   1      140.74      202.40     42.76 o
   1   7   1       52.82       49.63     35.01 o
   2   7   1     3196.96     3850.32     78.05 o
   3   7   1      997.16     1114.25     86.83 o
   4   7   1      111.03      101.25     13.82 o
   5   7   1     1201.22     1233.28     32.18 o
   6   7   1        1.88       -5.92     31.45 o
   7   7   1       68.34       74.65     20.36 o
   8   7   1      389.49      345.33     34.67 o
   9   7   1       14.28       43.83     35.07 o
  10   7   1       14.28      -28.27     34.29 o
  11   7   1      372.80      328.27     29.65 o
  12   7   1       35.86       33.61     21.04 o
  13   7   1       49.61       13.70     24.35 o
  14   7   1        0.68       13.10     23.74 o
  15   7   1        1.18       25.51     22.21 o
  16   7   1        0.35       -2.34     24.61 o
  17   7   1        0.17       12.46     17.74 o
  18   7   1       55.52       60.30     15.40 o
 -18   8   1        0.75        7.24     15.70 o
 -17   8   1       68.45       57.41     20.88 o
 -16   8   1        0.21        9.78     17.70 o
 -15   8   1      136.77      154.95     19.06 o
 -14   8   1      499.42      498.65     23.55 o
 -13   8   1       57.67       64.14     19.25 o
 -12   8   1      255.06      271.10     24.71 o
 -11   8   1       65.92       32.15     23.08 o
 -10   8   1      150.07       -0.64     55.18 o
  -9   8   1       11.84      135.23    207.99 o
  -8   8   1        2.24       64.80    124.44 o
  -7   8   1      747.56      818.50    354.06 o
  -6   8   1      751.51      659.01    277.51 o
  -5   8   1     1466.28       30.23    121.60 o
  -3   8   1       59.38      118.62     77.02 o
  -2   8   1       49.62       74.59     63.48 o
  -1   8   1      701.06      429.78     63.85 o
   0   8   1     1365.96     1481.57     74.91 o
   1   8   1       25.33       41.09     39.69 o
   2   8   1       20.34       14.56     33.29 o
   3   8   1     1784.50     2079.23     67.84 o
   4   8   1        8.08       -6.91     15.83 o
   5   8   1       10.36       15.08     14.46 o
   6   8   1        0.36       15.77     22.91 o
   7   8   1      146.70      188.07     30.47 o
   8   8   1      178.90      188.69     35.03 o
   9   8   1      207.60      165.66     28.37 o
  10   8   1     1067.81     1040.19     36.03 o
  11   8   1      276.09      242.36     21.68 o
  12   8   1      215.56      184.24     21.18 o
  13   8   1      233.16      204.55     20.23 o
  14   8   1      178.74      197.55     23.58 o
  15   8   1      109.51      110.68     21.30 o
  16   8   1       34.79       48.56     18.96 o
  17   8   1       41.13       43.84     14.67 o
  18   8   1       23.96       20.81     14.01 o
 -18   9   1       36.44       13.52     19.14 o
 -17   9   1       35.12       41.94     16.71 o
 -16   9   1        2.46       -2.14     14.64 o
 -15   9   1       59.31       56.65     30.60 o
 -14   9   1      184.38      223.40     22.97 o
 -13   9   1      112.87      118.38     23.45 o
 -12   9   1       10.67       29.01     24.27 o
 -11   9   1       94.60      102.13     23.92 o
 -10   9   1       19.76       12.07     24.33 o
  -9   9   1      121.91      115.13     19.99 o
  -8   9   1      163.99      136.61     64.04 o
  -7   9   1      348.06      393.24     72.72 o
  -6   9   1      651.79       80.19    119.14 o
  -5   9   1     1957.52     1790.13    863.69 o
  -4   9   1       63.24       41.09     36.86 o
  -3   9   1      211.19      212.43     80.33 o
  -2   9   1      712.97      276.50     83.86 o
  -1   9   1      497.28      404.84     70.01 o
   0   9   1      662.61      725.39     64.97 o
   1   9   1     2006.90     1800.96   1133.66 o
   2   9   1     1671.84     1765.16     68.55 o
   3   9   1      116.27       56.22     36.64 o
   4   9   1      333.47      358.41     65.84 o
   5   9   1       15.67       12.67     17.48 o
   6   9   1       41.97       60.00     18.55 o
   7   9   1        0.35      -34.38     34.38 o
   8   9   1       20.56       50.15     39.87 o
   9   9   1      121.97      151.16     25.82 o
  10   9   1      124.08      124.25     26.64 o
  11   9   1      250.80      267.69     25.41 o
  12   9   1      149.19      129.92     20.84 o
  13   9   1       31.48       42.43     19.81 o
  14   9   1        0.88       15.00     18.56 o
  15   9   1       25.42       22.56     20.74 o
  16   9   1      126.57      129.38     15.65 o
  17   9   1      120.11      126.98     14.82 o
 -17  10   1        2.31       13.13     14.49 o
 -16  10   1       42.88       16.99     16.47 o
 -15  10   1       76.52       68.54     17.09 o
 -14  10   1       71.74       85.69     32.03 o
 -13  10   1      184.38      168.32     22.80 o
 -12  10   1      520.92      532.88     32.60 o
 -11  10   1      160.22      168.45     23.87 o
 -10  10   1        1.75        2.97     25.05 o
  -9  10   1       31.17       49.41     24.48 o
  -8  10   1      153.33      161.27     24.58 o
  -7  10   1      567.96      403.65     59.43 o
  -6  10   1      702.30       37.24     67.34 o
  -5  10   1      916.21      125.65     76.74 o
  -4  10   1      926.42      213.98     41.34 o
  -3  10   1       17.24       36.20     35.85 o
  -2  10   1        3.79       27.90     21.75 o
  -1  10   1      218.54      255.43     46.07 o
   0  10   1       35.85       78.86     56.03 o
   1  10   1       18.05       18.65     49.19 o
   2  10   1      212.83      135.23     48.25 o
   3  10   1       48.61      -34.90     39.17 o
   4  10   1      883.25      938.80     47.83 o
   5  10   1        6.81       76.48     30.72 o
   6  10   1        5.18      -17.38     33.45 o
   7  10   1      241.86      201.68     28.74 o
   8  10   1      926.08      834.36     37.11 o
   9  10   1     1505.16     1345.23     45.59 o
  10  10   1      813.60      728.68     36.43 o
  11  10   1        7.69      -24.83     24.83 o
  12  10   1        5.94       35.46     27.41 o
  13  10   1        4.16        1.30     23.05 o
  14  10   1      106.01       81.92     26.98 o
  15  10   1        4.16       23.87     16.99 o
  16  10   1       85.15      101.18     21.64 o
  17  10   1      161.83      162.75     20.93 o
 -17  11   1        5.28       23.38     14.16 o
 -16  11   1        7.20       -0.64     14.97 o
 -15  11   1        1.68       -0.22     16.13 o
 -14  11   1      124.24      175.57     17.44 o
 -13  11   1      427.81      489.52     33.08 o
 -12  11   1      422.27      395.51     43.92 o
 -11  11   1      136.28      129.76     25.11 o
 -10  11   1       86.28      117.64     25.50 o
  -9  11   1        1.21       -4.06     24.99 o
  -8  11   1      149.37      129.47     31.64 o
  -7  11   1      157.47      153.79     21.73 o
  -6  11   1      272.10      246.48     36.81 o
  -5  11   1        0.67        0.11     25.82 o
  -4  11   1        0.01       21.63     25.10 o
  -3  11   1      352.21      299.60     99.92 o
  -2  11   1     1427.03     1570.97    116.63 o
  -1  11   1      132.42      182.60    114.05 o
   0  11   1      229.68      292.54     66.89 o
   1  11   1     1391.26     1489.02     79.49 o
   2  11   1      353.86      164.20     48.74 o
   3  11   1     1036.25      902.86     62.80 o
   4  11   1      723.37      786.49     44.00 o
   5  11   1        1.27        7.69     27.30 o
   6  11   1      347.53      341.43     68.92 o
   7  11   1      399.50      289.10     26.92 o
   8  11   1      526.30      464.09     29.95 o
   9  11   1       53.93       18.90     25.36 o
  10  11   1      105.60      121.91     25.21 o
  11  11   1      527.08      536.26     32.77 o
  12  11   1        3.38       -4.71     23.57 o
  13  11   1        9.32        3.71     23.50 o
  14  11   1        6.70        9.00     20.31 o
  15  11   1       37.93       59.47     19.09 o
  16  11   1       50.19       58.04     16.66 o
 -16  12   1        2.30      -12.63     13.32 o
 -15  12   1       32.75       38.55     14.88 o
 -14  12   1       66.34       64.58     16.91 o
 -13  12   1      161.35      200.51     17.94 o
 -12  12   1       10.92        2.22     23.27 o
 -11  12   1       13.51       14.64     23.97 o
 -10  12   1      115.27      116.25     26.05 o
  -9  12   1       84.97       83.37     26.20 o
  -8  12   1        3.28       29.45     21.94 o
  -7  12   1       25.73       32.84     21.70 o
  -6  12   1      189.99      196.15     25.52 o
  -5  12   1      297.14      249.88     24.04 o
  -4  12   1      262.96      234.21     24.01 o
  -3  12   1      108.08      148.84     22.67 o
  -2  12   1       15.16       42.95     23.59 o
  -1  12   1        1.40       29.50     36.09 o
   0  12   1       71.96      101.63     31.04 o
   1  12   1      275.96      205.76     34.62 o
   2  12   1       47.03       20.21     31.87 o
   3  12   1      128.12      141.69     41.11 o
   4  12   1       89.54       90.17     32.45 o
   5  12   1       58.70       69.47     23.15 o
   6  12   1      267.42      248.56     23.92 o
   7  12   1       34.52       42.14     22.97 o
   8  12   1       95.32       59.55     22.56 o
   9  12   1       16.64       22.35     24.59 o
  10  12   1       30.55       28.95     24.89 o
  11  12   1       13.75       -3.84     23.90 o
  12  12   1       35.27       34.57     23.57 o
  13  12   1       16.52        1.88     22.15 o
  14  12   1       60.97       67.49     15.48 o
  15  12   1        0.29        7.57     17.75 o
 -15  13   1       35.42       21.83     13.71 o
 -14  13   1       24.90       34.60     15.57 o
 -13  13   1        1.58       -3.76     17.10 o
 -12  13   1        6.12        7.14     18.35 o
 -11  13   1        0.69      -13.00     21.35 o
 -10  13   1        2.85        8.31     25.17 o
  -9  13   1        3.90      -15.80     25.02 o
  -8  13   1       30.05       17.63     22.66 o
  -7  13   1       78.74       45.93     22.35 o
  -6  13   1       87.85      104.66     24.97 o
  -5  13   1        0.92        3.77     24.81 o
  -4  13   1        1.04      -21.77     21.77 o
  -3  13   1        4.44       -7.82     24.16 o
  -2  13   1      284.30      292.73     39.27 o
  -1  13   1      238.86      269.45     38.80 o
   0  13   1        3.50      -28.81     39.77 o
   1  13   1       15.67       10.34     28.19 o
   2  13   1        3.83       47.86     23.89 o
   3  13   1       10.55      -14.01     23.78 o
   4  13   1       74.85       94.35     28.40 o
   5  13   1      249.61      258.32     27.99 o
   6  13   1      318.98      329.31     23.55 o
   7  13   1      165.80      165.33     22.97 o
   8  13   1        1.91       13.45     21.87 o
   9  13   1        5.21        3.27     25.12 o
  10  13   1        0.08       -7.79     23.30 o
  11  13   1        3.40      -12.97     23.44 o
  12  13   1        0.03       -7.21     20.11 o
  13  13   1       43.79       58.66     16.12 o
  14  13   1        0.37       -1.87     17.41 o
  15  13   1        0.53        4.38     14.78 o
 -14  14   1        3.79       -2.96     14.48 o
 -13  14   1        0.35        2.33     15.74 o
 -12  14   1       52.74       32.32     17.43 o
 -11  14   1      192.18      185.55     19.06 o
 -10  14   1       44.64       25.00     19.64 o
  -9  14   1      108.27      128.10     20.28 o
  -8  14   1      184.87      184.11     18.97 o
  -7  14   1       70.08      101.93     21.58 o
  -6  14   1       18.52       25.98     21.18 o
  -5  14   1       90.93       96.23     21.39 o
  -4  14   1      148.61      165.86     21.81 o
  -3  14   1        8.19        9.67     22.11 o
  -2  14   1      147.17      172.71     40.04 o
  -1  14   1      128.46      112.43     39.69 o
   0  14   1        4.77       13.82     30.02 o
   1  14   1        0.34       23.42     30.22 o
   2  14   1       80.66       86.38     22.05 o
   3  14   1        2.31        5.22     22.54 o
   4  14   1       18.47       17.68     26.91 o
   5  14   1        1.98        7.93     27.07 o
   6  14   1       26.90       49.16     22.44 o
   7  14   1       60.28       61.02     22.44 o
   8  14   1        3.44       18.78     21.61 o
   9  14   1       52.87       54.75     21.43 o
  10  14   1       51.08       71.76     23.88 o
  11  14   1        5.59       -7.01     17.50 o
  12  14   1       15.39       33.17     16.66 o
  13  14   1       94.89      134.32     18.38 o
  14  14   1        2.21       -7.34     15.65 o
 -13  15   1      186.49      231.68     22.58 o
 -12  15   1      230.14      277.27     23.73 o
 -11  15   1       15.59       15.28     17.67 o
 -10  15   1        2.77       11.70     19.03 o
  -9  15   1        6.57       45.07     19.24 o
  -8  15   1      121.98      125.43     20.38 o
  -7  15   1       71.85       55.71     20.84 o
  -6  15   1      103.26      111.17     21.40 o
  -5  15   1        6.78       22.48     23.42 o
  -4  15   1       64.35       77.52     21.88 o
  -3  15   1       16.73       11.19     39.21 o
  -2  15   1       96.80       97.70     39.92 o
  -1  15   1       27.18       81.99     38.56 o
   0  15   1      131.59      197.86     26.05 o
   1  15   1      121.27      150.62     23.06 o
   2  15   1       53.43       48.97     27.50 o
   3  15   1      187.10      223.87     27.86 o
   4  15   1      221.51      216.88     28.00 o
   5  15   1       94.89      104.83     23.24 o
   6  15   1      317.22      338.72     29.63 o
   7  15   1      213.50      229.75     19.43 o
   8  15   1       51.06       62.82     18.06 o
   9  15   1       10.81        9.14     17.28 o
  10  15   1        0.21      -16.28     18.44 o
  11  15   1       31.33       41.66     20.61 o
  12  15   1        1.29      -18.43     18.69 o
 -12  16   1        8.95       12.62     14.07 o
 -11  16   1        1.37       -2.85     14.31 o
 -10  16   1       15.25        7.51     17.18 o
  -9  16   1        4.94       23.85     22.57 o
  -8  16   1       49.89       52.43     18.72 o
  -7  16   1       67.38       74.72     20.30 o
  -6  16   1      124.58      123.31     20.63 o
  -5  16   1      244.40      279.90     26.52 o
  -4  16   1      460.93      515.60     30.15 o
  -3  16   1      147.54      114.20     37.94 o
  -2  16   1      130.77      163.15     27.28 o
  -1  16   1      129.85      137.77     26.99 o
   0  16   1       33.23       30.47     27.17 o
   1  16   1       47.83       59.13     21.99 o
   2  16   1        8.68       13.07     22.59 o
   3  16   1        3.53       42.45     22.64 o
   4  16   1       24.13       -3.83     29.84 o
   5  16   1        0.12       -6.83     36.66 o
   6  16   1       23.44       17.98     40.48 o
   7  16   1        7.24       17.22     26.65 o
   8  16   1      147.91      202.77     25.83 o
   9  16   1       61.28       44.65     19.09 o
  10  16   1      118.64      109.52     21.55 o
  11  16   1       55.73       38.82     17.67 o
 -10  17   1       18.32        7.60     20.65 o
  -9  17   1        0.37       -9.33     17.28 o
  -8  17   1       20.53       20.41     16.19 o
  -7  17   1       21.63       33.81     17.28 o
  -6  17   1       40.17       25.11     19.77 o
  -5  17   1        6.94       -2.85     20.25 o
  -4  17   1        0.24       -5.18     24.66 o
  -3  17   1       12.64        9.59     26.57 o
  -2  17   1       11.61       12.75     24.84 o
  -1  17   1        3.74       17.39     26.26 o
   0  17   1       58.94      104.07     30.30 o
   1  17   1      271.96      361.84     22.64 o
   2  17   1      105.46      154.69     21.63 o
   3  17   1       23.18       24.53     21.56 o
   4  17   1       37.68       37.12     24.72 o
   5  17   1        1.10      -24.47     24.47 o
   6  17   1       51.36       52.51     23.14 o
   7  17   1        8.28        4.09     22.93 o
   8  17   1       10.65       10.29     21.79 o
   9  17   1        7.42       19.10     26.58 o
  10  17   1        1.84       13.70     22.72 o
  -8  18   1       11.18        5.72     23.65 o
  -7  18   1        7.78       -0.05     16.55 o
  -6  18   1       28.87       12.45     20.64 o
  -5  18   1        1.35        0.17     21.72 o
  -4  18   1        1.29      -11.15     22.64 o
  -3  18   1        0.21        0.96     23.10 o
  -2  18   1       45.07       28.18     34.29 o
  -1  18   1       68.21       75.89     33.03 o
   0  18   1       24.14       31.23     23.62 o
   1  18   1        0.76       -5.52     23.61 o
   2  18   1        1.30       -3.45     19.41 o
   3  18   1        0.12       10.40     18.81 o
   4  18   1        2.23       19.38     22.28 o
   5  18   1        1.07       19.76     21.29 o
   6  18   1        5.98        8.72     29.92 o
   7  18   1        0.29       22.17     19.38 o
   8  18   1       39.55       60.25     17.98 o
  -5  19   1        0.28        5.50     19.40 o
  -4  19   1       17.11       20.92     19.77 o
  -3  19   1       29.27       48.93     20.06 o
  -2  19   1        1.82       -3.72     20.28 o
  -1  19   1       32.47       45.21     20.37 o
   0  19   1        4.59      -11.77     20.76 o
   1  19   1       11.01        0.20     21.51 o
   2  19   1       20.09       36.63     21.04 o
   3  19   1       23.47       18.75     20.23 o
   4  19   1        2.80        5.79     19.70 o
   5  19   1        7.57       12.25     18.61 o
 -20   0   2      362.37      466.81     30.67 o
 -19   0   2      531.08      619.60     38.20 o
 -18   0   2      300.11      293.82     32.03 o
 -17   0   2       21.82       34.33     30.88 o
 -16   0   2      161.88      187.83     31.26 o
 -15   0   2      323.03      344.12     38.21 o
 -14   0   2     2592.22     2460.97     85.97 o
 -13   0   2      819.53      782.39     48.95 o
 -12   0   2      315.53      286.06     39.11 o
 -10   0   2     1734.05     1474.60     90.79 o
  -9   0   2     1532.09     1265.38     81.33 o
  -8   0   2     4507.74     4608.58    121.34 o
  -7   0   2        1.87      -30.46     30.46 o
  -6   0   2     3580.03     4372.87    371.44 o
  -5   0   2     1149.21     1460.14    190.56 o
  -4   0   2    13334.83    14867.94     90.82 o
  -3   0   2     1509.13     1615.80     27.76 o
  -2   0   2      836.69      871.70     27.86 o
  -1   0   2      114.52      118.55     12.34 o
   0   0   2     1559.52     1567.64    136.34 o
   1   0   2     1439.98     1616.08     45.58 o
   2   0   2      878.04      937.08     38.78 o
   3   0   2      404.51      368.56     30.21 o
   4   0   2     1347.83     1349.20     47.32 o
   5   0   2     1678.04     1542.65     51.29 o
   6   0   2        5.83        8.60     19.89 o
   7   0   2       44.18       45.13     18.67 o
   8   0   2        8.23       32.30     14.65 o
   9   0   2      125.01      122.18     36.07 o
  10   0   2       73.88       43.52     27.52 o
  11   0   2      412.95      363.69     30.16 o
  12   0   2     1141.02     1102.21     55.04 o
  13   0   2      250.84      267.30     32.73 o
  14   0   2      541.73      519.17     41.55 o
  15   0   2       32.26       22.00     29.83 o
  16   0   2        2.61        1.26     26.82 o
  17   0   2       14.57       43.33     25.41 o
  18   0   2      123.86      133.86     22.26 o
  19   0   2       17.85       40.90     17.98 o
 -20   1   2        4.70       10.79     16.16 o
 -19   1   2        0.93       -4.81     15.68 o
 -18   1   2      105.08      107.13     19.05 o
 -17   1   2       31.32       52.29     22.58 o
 -16   1   2       87.01       79.62     23.11 o
 -15   1   2      387.62      337.83     25.12 o
 -14   1   2       66.36       72.20     27.09 o
 -13   1   2      195.15      185.77     26.55 o
 -12   1   2     2516.44     2068.70     50.98 o
 -11   1   2     1827.83     1611.11    262.10 o
 -10   1   2      936.21      705.19     89.08 o
  -9   1   2      279.56      173.63     93.96 o
  -8   1   2      552.75      572.73    117.42 o
  -7   1   2      318.42      362.67     59.78 o
  -6   1   2      323.57      354.37     14.19 o
  -5   1   2     3933.90     4855.55     38.84 o
  -4   1   2     2445.91     2720.63     34.22 o
  -3   1   2     2065.30     2319.89     27.42 o
  -2   1   2     1747.72     1863.65     57.35 o
  -1   1   2      527.55      540.46     12.70 o
   0   1   2     1192.09     1168.25     22.83 o
   1   1   2      507.26      508.68     28.43 o
   2   1   2      773.55      758.85     25.64 o
   3   1   2       30.67       42.59     15.20 o
   4   1   2        1.08      -13.61     14.92 o
   5   1   2      118.70      128.09     16.03 o
   6   1   2      704.85      746.17     22.47 o
   7   1   2      276.04      265.94     16.64 o
   8   1   2        0.02       -1.63     11.13 o
   9   1   2      225.18      228.03     19.34 o
  10   1   2      141.76      125.76     17.94 o
  11   1   2      223.33      178.99     25.42 o
  12   1   2     1026.12      943.08     41.01 o
  13   1   2      540.69      516.71     27.96 o
  14   1   2       76.91       45.19     22.91 o
  15   1   2        1.21       -9.89     21.35 o
  16   1   2       14.50       -0.68     20.34 o
  17   1   2       23.82       34.68     18.05 o
  18   1   2        8.21       19.26     15.43 o
  19   1   2       86.27       90.19     12.90 o
 -20   2   2       44.31       47.55     12.85 o
 -19   2   2      114.71      120.00     16.34 o
 -18   2   2      196.06      236.40     20.26 o
 -17   2   2       60.91       63.91     22.77 o
 -16   2   2       92.65       93.15     19.48 o
 -15   2   2        2.97       11.07     30.79 o
 -14   2   2      144.52      153.24     37.95 o
 -13   2   2      337.68      313.50     28.53 o
 -12   2   2       73.42       92.41     28.70 o
 -11   2   2      421.41      437.35    113.29 o
 -10   2   2      144.35      130.08     22.12 o
  -9   2   2      100.23       81.34     20.12 o
  -8   2   2       11.29      -12.86     53.49 o
  -7   2   2       41.05       49.53     12.46 o
  -6   2   2       25.38       32.67     10.34 o
  -5   2   2     2168.02     2540.44     47.60 o
  -4   2   2      999.27     1197.32     23.61 o
  -3   2   2        8.24        9.58      6.89 o
  -2   2   2      845.65      812.33     16.32 o
  -1   2   2      265.70      261.81     10.01 o
   0   2   2      822.88      764.52     18.01 o
   1   2   2     1848.04     2000.00     48.43 o
   2   2   2     1433.73     1480.64     81.80 o
   3   2   2     3259.62     3538.32     86.85 o
   4   2   2     5239.78     5561.21     69.38 o
   5   2   2     2893.53     2858.42    130.50 o
   6   2   2      870.49      833.78     23.57 o
   7   2   2      198.17      212.02     17.51 o
   8   2   2        5.31       -6.44     16.25 o
   9   2   2       78.26       54.52     18.27 o
  10   2   2      299.76      247.62     29.53 o
  11   2   2      117.59       76.64     23.12 o
  12   2   2       40.51       22.95     23.21 o
  13   2   2        5.63       -5.57     24.01 o
  14   2   2       41.76       33.49     22.93 o
  15   2   2       21.29       36.83     22.54 o
  16   2   2        0.17       12.44     19.81 o
  17   2   2        9.39       18.00     18.55 o
  18   2   2       11.03       -1.63     15.48 o
  19   2   2       18.71       18.22     18.63 o
 -20   3   2       18.66       14.58     12.83 o
 -19   3   2       13.32       11.66     15.32 o
 -18   3   2       45.74       34.67     17.62 o
 -17   3   2       29.41       34.16     22.51 o
 -16   3   2       17.56       34.10     19.21 o
 -15   3   2       99.13       72.33     24.05 o
 -14   3   2       79.77       87.31     25.50 o
 -13   3   2      334.26      304.51     25.95 o
 -12   3   2       48.67       73.55     26.17 o
 -11   3   2       12.31       48.47     22.76 o
 -10   3   2        2.75       -0.54     19.28 o
  -9   3   2      190.66      194.23     18.71 o
  -8   3   2        2.91       -6.23     14.87 o
  -7   3   2       67.10       62.89     11.83 o
  -6   3   2        4.78        3.45     10.87 o
  -5   3   2      303.44      327.88     24.95 o
  -4   3   2      843.06     1006.85     23.82 o
  -3   3   2     1634.07     1931.08     35.23 o
  -2   3   2       32.09       25.40      8.30 o
  -1   3   2       57.35       61.62      7.36 o
   0   3   2       58.92       54.10      7.34 o
   1   3   2       80.07       92.32     14.97 o
   2   3   2      794.25      810.28     29.70 o
   3   3   2      148.94      185.96     17.56 o
   4   3   2       10.81        5.87     15.91 o
   5   3   2        0.13       -6.95     16.86 o
   6   3   2       91.64      109.08     14.36 o
   7   3   2      431.70      397.55     21.67 o
   8   3   2      103.23       92.57     21.27 o
   9   3   2       44.76       24.21     19.91 o
  10   3   2       36.82       32.03     30.86 o
  11   3   2     1179.73     1062.12     30.59 o
  12   3   2       36.44       46.84     21.09 o
  13   3   2       69.83       97.24     26.80 o
  14   3   2        4.98      -10.22     25.73 o
  15   3   2        3.87        5.51     22.33 o
  16   3   2        1.19        1.61     19.89 o
  17   3   2        0.57       15.47     17.60 o
  18   3   2       45.71       43.92     15.61 o
 -19   4   2       41.19       49.98     15.23 o
 -18   4   2        7.65        2.90     15.08 o
 -17   4   2        4.74       15.77     17.37 o
 -16   4   2       98.65      113.83     19.05 o
 -15   4   2       56.53       61.59     24.74 o
 -14   4   2      533.04      507.42     30.64 o
 -13   4   2      604.55      658.60     26.96 o
 -12   4   2      238.45      244.79     21.45 o
 -11   4   2       55.30       14.87     32.60 o
 -10   4   2      334.23      308.99     22.28 o
  -9   4   2      189.87      202.99     18.95 o
  -8   4   2      677.95      637.21     45.70 o
  -7   4   2       84.27       71.06     18.23 o
  -6   4   2      998.79      925.71     48.02 o
  -5   4   2      576.59      515.40     29.85 o
  -4   4   2     1063.06     1063.81     44.16 o
  -3   4   2      556.73      678.60     24.05 o
  -2   4   2     1006.47     1267.83     25.50 o
  -1   4   2      232.50      246.10     11.74 o
   0   4   2      495.99      471.46     72.89 o
   1   4   2       66.74       56.52     19.89 o
   2   4   2      825.84      979.27     38.39 o
   3   4   2      174.42      192.07     22.05 o
   4   4   2       18.60       17.24     16.95 o
   5   4   2      764.54      880.35     39.25 o
   6   4   2      131.40      134.10     15.48 o
   7   4   2       47.92       46.15     14.84 o
   8   4   2       21.96       32.62     17.84 o
   9   4   2       44.86       40.58     21.01 o
  10   4   2      125.98      107.47     26.69 o
  11   4   2        7.08       30.74     26.26 o
  12   4   2      123.29      110.26     25.24 o
  13   4   2        1.57       -7.40     23.88 o
  14   4   2      104.06      110.36     24.84 o
  15   4   2        8.29       12.73     18.53 o
  16   4   2        1.48        9.27     27.24 o
  17   4   2        0.94       -9.65     24.29 o
  18   4   2       20.72       21.99     19.33 o
 -19   5   2        2.29       -8.71     12.55 o
 -18   5   2       28.80       20.81     14.51 o
 -17   5   2        3.74        1.60     16.49 o
 -16   5   2       80.05       91.97     22.96 o
 -15   5   2       19.39        2.63     21.14 o
 -14   5   2        8.39       -7.79     23.31 o
 -13   5   2      341.82      299.87     22.00 o
 -12   5   2      900.77      917.69     28.96 o
 -11   5   2      686.02      707.64     44.69 o
 -10   5   2      317.89      314.71     25.26 o
  -9   5   2      124.32      121.98     19.12 o
  -8   5   2      236.76      230.54     22.46 o
  -7   5   2      324.59      365.56     23.98 o
  -6   5   2      119.22       92.95     16.93 o
  -5   5   2      798.61      630.70     59.24 o
  -4   5   2     1324.29     1266.85     46.23 o
  -3   5   2      719.19      670.77     26.53 o
  -2   5   2      267.30      320.10     60.79 o
  -1   5   2      183.99      239.64     10.96 o
   0   5   2     1140.87     1296.99     46.60 o
   1   5   2      196.46      251.26     25.54 o
   2   5   2      277.99      346.26     27.51 o
   3   5   2     1882.66     2054.71     55.18 o
   4   5   2      157.50      158.83     23.31 o
   5   5   2      244.55      200.76     21.46 o
   6   5   2      970.97     1043.53     31.83 o
   7   5   2      791.78      762.27     48.94 o
   8   5   2        8.17        5.16     18.82 o
   9   5   2      914.95      690.65     45.84 o
  10   5   2        2.13        4.54     23.10 o
  11   5   2      459.07      375.76     26.01 o
  12   5   2     1414.48     1304.34     44.07 o
  13   5   2      265.59      261.01     42.13 o
  14   5   2      211.54      202.39     31.39 o
  15   5   2       38.48       49.71     22.04 o
  16   5   2       67.79       89.04     18.96 o
  17   5   2       11.76        6.07     23.22 o
  18   5   2        2.35       11.09     18.48 o
 -19   6   2      232.80      196.47     17.58 o
 -18   6   2      404.39      468.04     22.74 o
 -17   6   2       88.72       98.00     15.40 o
 -16   6   2      173.04      213.22     17.86 o
 -15   6   2        3.31       22.28     17.36 o
 -14   6   2      195.83      183.31     21.30 o
 -13   6   2      543.70      593.21     32.58 o
 -12   6   2      113.70       86.92     24.99 o
 -11   6   2      435.13      445.24     43.19 o
 -10   6   2      131.66      101.93     22.33 o
  -9   6   2      139.17      124.31     37.15 o
  -8   6   2        2.61        3.24     17.68 o
  -7   6   2       52.31       46.16     23.33 o
  -6   6   2        2.74      -13.57     23.33 o
  -5   6   2     2166.24     2352.38     53.08 o
  -4   6   2     1018.75      999.06     43.29 o
  -3   6   2       50.52       23.66     19.61 o
  -2   6   2      653.06      520.52     43.71 o
  -1   6   2      351.25      241.11     36.07 o
   0   6   2      954.54     1018.40     43.33 o
   1   6   2     2970.22     3700.31     78.66 o
   2   6   2     1429.78     1609.10     52.99 o
   3   6   2     3629.46     3898.72     78.81 o
   4   6   2     7097.69     7636.65    111.15 o
   5   6   2     4403.91     4458.77     85.13 o
   6   6   2     2132.57     2309.38     63.00 o
   7   6   2        7.65       19.46     17.44 o
   8   6   2      315.84      290.09     28.22 o
   9   6   2       11.12       59.08     32.40 o
  10   6   2      431.94      420.64     26.87 o
  11   6   2      299.66      284.52     24.01 o
  12   6   2      164.93      147.56     23.95 o
  13   6   2       24.24       31.51     23.23 o
  14   6   2      127.58      121.89     21.58 o
  15   6   2      125.55      121.45     20.51 o
  16   6   2        1.48      -12.58     19.23 o
  17   6   2       11.23       15.21     16.34 o
  18   6   2       18.72       19.19     17.86 o
 -18   7   2        4.26       13.92     16.02 o
 -17   7   2      240.94      265.56     19.55 o
 -16   7   2       78.58       68.19     20.41 o
 -15   7   2        0.54       16.47     18.72 o
 -14   7   2       57.68       50.29     20.41 o
 -13   7   2      621.23      711.21     35.75 o
 -12   7   2      791.23      792.82     35.31 o
 -11   7   2     1358.40     1189.78     60.11 o
 -10   7   2      747.99      672.88     35.08 o
  -9   7   2      212.04      176.23     37.14 o
  -8   7   2       45.47       68.51     22.79 o
  -7   7   2       51.08       67.80     21.07 o
  -6   7   2      189.44      200.19     41.55 o
  -5   7   2      464.08      481.70     38.42 o
  -4   7   2     5193.60     5478.44    169.88 o
  -3   7   2     3867.89     4149.17    120.37 o
  -2   7   2     1427.21     1426.97     64.81 o
  -1   7   2      534.35      378.21     46.42 o
   0   7   2      136.85       71.45     35.99 o
   1   7   2       81.83      107.21     21.79 o
   2   7   2       41.15       75.43     20.11 o
   3   7   2       68.39       72.26     20.73 o
   4   7   2      727.33      789.75     39.26 o
   5   7   2      198.89      215.72     26.33 o
   6   7   2      184.81      130.45     23.66 o
   7   7   2       69.21      115.97     29.37 o
   8   7   2        7.08      -15.82     33.80 o
   9   7   2      211.73      172.86     21.99 o
  10   7   2      538.29      511.09     32.48 o
  11   7   2     2221.65     2049.67    104.62 o
  12   7   2      296.33      236.31     24.92 o
  13   7   2       17.37       14.82     22.43 o
  14   7   2       96.67      100.37     21.91 o
  15   7   2        6.77       -4.48     21.45 o
  16   7   2        3.46        6.12     18.05 o
  17   7   2       30.36       38.27     14.96 o
 -18   8   2      219.32      190.75     18.98 o
 -17   8   2        7.83       31.16     17.96 o
 -16   8   2        2.22       -2.88     17.59 o
 -15   8   2        7.32      -12.98     18.67 o
 -14   8   2        8.34       -0.97     19.48 o
 -13   8   2       18.45       14.91     23.91 o
 -12   8   2       10.35       16.86     31.08 o
 -11   8   2       38.79       32.58     25.70 o
 -10   8   2      453.51      390.04     32.45 o
  -9   8   2      405.05      333.03     29.45 o
  -8   8   2      310.22      278.09     40.77 o
  -7   8   2      101.76      127.53     44.13 o
  -6   8   2       47.67       24.93     22.26 o
  -5   8   2      630.73      565.22     56.80 o
  -4   8   2     2290.28     2431.66    114.64 o
  -3   8   2       30.34        6.29     36.20 o
  -2   8   2       56.45       82.59     22.80 o
  -1   8   2        7.38        7.71     21.57 o
   0   8   2     1846.36     2002.08     86.96 o
   1   8   2      560.16      677.46     40.84 o
   2   8   2        0.75        8.16     23.80 o
   3   8   2     1437.99     1576.59     55.86 o
   4   8   2      996.26      922.43     43.53 o
   5   8   2       18.58        9.19     25.92 o
   6   8   2      459.76      513.00     33.88 o
   7   8   2        4.65       12.83     33.49 o
   8   8   2        0.27        3.08     39.21 o
   9   8   2      428.08      408.60     24.50 o
  10   8   2      398.04      319.36     22.13 o
  11   8   2      316.41      258.84     20.86 o
  12   8   2       67.64       77.66     22.95 o
  13   8   2       44.39       26.18     23.03 o
  14   8   2       18.93       34.63     20.70 o
  15   8   2        0.21      -19.21     19.21 o
  16   8   2        1.90       18.21     23.37 o
  17   8   2       15.37       19.19     14.09 o
 -18   9   2        1.86        3.32     13.86 o
 -17   9   2        1.86       19.55     21.52 o
 -16   9   2      223.47      259.29     29.01 o
 -15   9   2       83.22       82.18     22.03 o
 -14   9   2        3.37       -9.69     23.33 o
 -13   9   2        2.83      -13.54     22.72 o
 -12   9   2        0.39       12.35     32.84 o
 -11   9   2        0.38        7.11     28.54 o
 -10   9   2        0.80      -25.98     25.98 o
  -9   9   2      282.83      246.15     26.18 o
  -8   9   2      243.86      193.43     38.73 o
  -7   9   2       34.11       -2.62     56.46 o
  -6   9   2        6.79      -24.60     25.23 o
  -5   9   2        6.88        0.63     23.37 o
  -4   9   2        6.66       -1.99     22.52 o
  -3   9   2      796.03      781.46     81.56 o
  -2   9   2       68.85       48.80     25.60 o
  -1   9   2        6.85       20.70     24.84 o
   0   9   2       79.81      112.84     25.52 o
   1   9   2       47.43       31.92     26.27 o
   2   9   2       37.45       13.78     26.16 o
   3   9   2      823.79      934.77     45.86 o
   4   9   2        0.02       12.06     28.14 o
   5   9   2       20.40       -1.52     31.48 o
   6   9   2       21.93       45.37     34.33 o
   7   9   2      115.48       84.55     24.84 o
   8   9   2      533.97      426.84     80.34 o
   9   9   2      685.84      650.86     26.38 o
  10   9   2      200.82      194.53     22.05 o
  11   9   2       16.92       18.73     20.81 o
  12   9   2       37.67       30.54     22.54 o
  13   9   2        6.67        5.86     21.44 o
  14   9   2       45.39       41.98     38.94 o
  15   9   2       35.20       18.86     21.50 o
  16   9   2       27.65       23.26     15.61 o
 -17  10   2        0.02        8.93     15.11 o
 -16  10   2       13.91       30.29     49.93 o
 -15  10   2        0.22       31.48     20.66 o
 -14  10   2        8.69        1.05     22.37 o
 -13  10   2       50.48       32.76     23.74 o
 -12  10   2        4.23      -22.19     24.80 o
 -11  10   2       20.14      -11.97     20.43 o
 -10  10   2       34.71       27.52     25.48 o
  -9  10   2        3.77      -15.91     61.69 o
  -8  10   2       83.88       72.30     24.51 o
  -7  10   2        1.18       -1.07     23.94 o
  -6  10   2      143.59      143.64     24.51 o
  -5  10   2       15.86      -12.17     34.47 o
  -4  10   2        8.01      -16.09     36.05 o
  -3  10   2       98.07       86.02     60.32 o
  -2  10   2       72.01       45.91     75.01 o
  -1  10   2      110.79      139.35     25.97 o
   0  10   2      141.26      174.35     27.67 o
   1  10   2      451.49      591.82     42.63 o
   2  10   2        3.00       25.07     32.40 o
   3  10   2       27.94      -10.02     33.10 o
   4  10   2        2.32        7.55     24.10 o
   5  10   2      161.54      182.83     24.59 o
   6  10   2      313.28      322.75     30.43 o
   7  10   2      207.81      128.48     26.19 o
   8  10   2      486.43      365.25     28.58 o
   9  10   2       39.53       40.78     25.97 o
  10  10   2       33.48       33.70     24.73 o
  11  10   2        5.99        6.15     24.45 o
  12  10   2       33.59        8.58     22.84 o
  13  10   2        3.13      -12.38     17.86 o
  14  10   2        3.56      -19.67     19.67 o
  15  10   2       33.62       19.53     16.82 o
  16  10   2        0.34      -19.93     19.93 o
 -16  11   2        9.50      -14.91     14.91 o
 -15  11   2       27.34       25.50     19.22 o
 -14  11   2        7.89       -0.09     20.89 o
 -13  11   2       15.90       19.68     22.53 o
 -12  11   2       86.45       63.27     23.95 o
 -11  11   2       69.12       53.17     20.35 o
 -10  11   2       86.79      102.68     21.49 o
  -9  11   2      240.60      252.80     22.53 o
  -8  11   2      178.68      169.70     24.91 o
  -7  11   2      171.27      184.82     25.59 o
  -6  11   2       20.77       17.45     24.01 o
  -5  11   2        7.68       -0.74     23.08 o
  -4  11   2      441.84      453.95     30.18 o
  -3  11   2      225.35      247.07     24.37 o
  -2  11   2      336.51      372.56     25.70 o
  -1  11   2      135.41      141.87     23.91 o
   0  11   2      116.68      114.28     39.26 o
   1  11   2      267.23      260.00     25.56 o
   2  11   2        9.56       35.89     46.25 o
   3  11   2        6.87       -5.88     47.12 o
   4  11   2       85.03       75.34     29.95 o
   5  11   2       93.15       44.65     23.58 o
   6  11   2       96.49       62.27     26.28 o
   7  11   2        1.85       10.21     25.66 o
   8  11   2        4.71       -1.50     24.86 o
   9  11   2       11.05        0.69     24.05 o
  10  11   2       59.71       58.22     24.13 o
  11  11   2      154.47      144.89     34.80 o
  12  11   2        2.76      -24.13     24.13 o
  13  11   2       13.00       -3.30     21.39 o
  14  11   2      103.64      108.59     26.07 o
  15  11   2       31.15        4.14     20.93 o
 -15  12   2       67.53      118.53     26.57 o
 -14  12   2        2.83       -6.22     20.24 o
 -13  12   2      111.58      133.45     22.01 o
 -12  12   2       19.35       31.03     23.57 o
 -11  12   2       83.68       88.07     19.91 o
 -10  12   2      579.11      585.20     30.34 o
  -9  12   2      239.38      209.02     36.11 o
  -8  12   2      140.01      128.69     22.03 o
  -7  12   2        0.01       27.59     22.00 o
  -6  12   2        5.79      -13.57     25.33 o
  -5  12   2      172.63      127.01     25.02 o
  -4  12   2      920.18     1049.28     40.13 o
  -3  12   2       37.70       26.45     20.30 o
  -2  12   2       74.26       63.21     21.87 o
  -1  12   2      304.54      340.24     21.31 o
   0  12   2       14.54       29.06     42.53 o
   1  12   2        0.93      -21.31     28.03 o
   2  12   2      107.29      130.40     28.41 o
   3  12   2      351.68      442.35     45.60 o
   4  12   2      373.48      325.16     29.99 o
   5  12   2       70.90       75.19     30.63 o
   6  12   2      119.86      111.15     29.20 o
   7  12   2       96.02      101.32     52.60 o
   8  12   2       83.14       69.39     36.11 o
   9  12   2      130.94       94.94     35.15 o
  10  12   2       35.37      -18.49     33.38 o
  11  12   2       40.62       16.52     44.64 o
  12  12   2        0.30       -6.22     20.70 o
  13  12   2        6.85       -7.78     18.89 o
  14  12   2       24.19       26.23     17.18 o
 -15  13   2       17.07       33.14     14.98 o
 -14  13   2       23.61       13.55     21.33 o
 -13  13   2       79.67       84.35     20.34 o
 -12  13   2        3.60        8.08     22.30 o
 -11  13   2        0.84       19.46     19.11 o
 -10  13   2       37.27       46.42     20.15 o
  -9  13   2       46.86       31.43     21.57 o
  -8  13   2       25.00       38.45     21.63 o
  -7  13   2       60.66       38.00     25.73 o
  -6  13   2      242.46      228.89     26.18 o
  -5  13   2      123.02      157.29     25.32 o
  -4  13   2      129.81      129.14     24.98 o
  -3  13   2     1121.97     1301.76     42.83 o
  -2  13   2      208.25      225.48     21.92 o
  -1  13   2       22.24       35.98     29.17 o
   0  13   2      128.75      114.18     28.10 o
   1  13   2        4.13       26.43     27.63 o
   2  13   2       16.88       69.61     40.45 o
   3  13   2      121.94      142.22     33.77 o
   4  13   2        4.97       16.91     28.76 o
   5  13   2        6.28      -20.68     30.14 o
   6  13   2       63.83       55.67     29.63 o
   7  13   2      158.68      131.17     38.20 o
   8  13   2      189.81      191.29     33.32 o
   9  13   2       61.89       55.18     33.50 o
  10  13   2      131.22      157.47     26.95 o
  11  13   2      148.03      153.17     21.48 o
  12  13   2       96.82       95.46     19.46 o
  13  13   2       55.48       38.11     17.21 o
 -14  14   2        1.82        3.10     14.96 o
 -13  14   2        0.11      -19.15     19.15 o
 -12  14   2        0.07        1.08     16.95 o
 -11  14   2       83.21       76.13     15.70 o
 -10  14   2       71.49       59.78     19.24 o
  -9  14   2        0.56        1.06     21.19 o
  -8  14   2       70.71       68.23     25.72 o
  -7  14   2        0.36       10.20     24.98 o
  -6  14   2      102.73      100.31     25.06 o
  -5  14   2       46.67       33.38     26.25 o
  -4  14   2       44.44       62.15     32.33 o
  -3  14   2        2.57       14.13     27.36 o
  -2  14   2        7.84      -17.16     36.04 o
  -1  14   2      199.63      173.24     27.03 o
   0  14   2      390.25      428.66     30.63 o
   1  14   2        6.08       -3.39     28.04 o
   2  14   2       90.42       74.39     31.08 o
   3  14   2      384.34      436.82     33.51 o
   4  14   2      388.75      388.29     31.44 o
   5  14   2      138.23      168.24     22.99 o
   6  14   2       51.26       54.31     22.67 o
   7  14   2        9.21      -16.81     54.13 o
   8  14   2        3.32      -10.82     24.61 o
   9  14   2       10.53      -12.82     23.00 o
  10  14   2       11.35       -6.41     39.23 o
  11  14   2       31.97       20.33     18.32 o
  12  14   2        0.33        3.50     16.95 o
 -12  15   2       54.46       70.92     15.37 o
 -11  15   2      141.79      172.01     17.15 o
 -10  15   2       48.10       41.92     15.78 o
  -9  15   2        4.46      -19.16     19.16 o
  -8  15   2       10.22       -3.90     19.68 o
  -7  15   2       27.80       48.69     26.12 o
  -6  15   2        7.88       -5.17     23.65 o
  -5  15   2       72.40       21.31     22.06 o
  -4  15   2       48.33       60.35     26.92 o
  -3  15   2       55.58       69.18     38.43 o
  -2  15   2       21.95       40.70     27.82 o
  -1  15   2      108.08      110.75     27.21 o
   0  15   2        3.28       11.28     27.79 o
   1  15   2       37.25       21.78     22.93 o
   2  15   2        2.54       11.74     27.65 o
   3  15   2       19.58       13.20     26.40 o
   4  15   2       28.13       15.06     25.70 o
   5  15   2       10.12        5.25     37.96 o
   6  15   2       23.93       -3.39     21.94 o
   7  15   2        0.93       24.05     25.02 o
   8  15   2        9.37       11.09     22.22 o
   9  15   2        4.30       -5.77     20.76 o
  10  15   2       21.59       25.03     19.73 o
  11  15   2       65.73       75.76     14.89 o
 -11  16   2        0.67       19.64     23.72 o
 -10  16   2       27.02       32.95     16.53 o
  -9  16   2        3.33       12.34     17.43 o
  -8  16   2       17.37       32.68     19.05 o
  -7  16   2        6.09       27.87     19.13 o
  -6  16   2        3.73       17.45     23.90 o
  -5  16   2        5.28       11.04     35.35 o
  -4  16   2        9.03        1.92     37.27 o
  -3  16   2       43.50       31.10     38.87 o
  -2  16   2        2.10        5.08     35.56 o
  -1  16   2       47.67       47.79     21.00 o
   0  16   2       16.53       19.87     22.14 o
   1  16   2        0.19      -18.19     21.70 o
   2  16   2        0.48        8.76     25.76 o
   3  16   2        9.92        2.60     25.08 o
   4  16   2        6.47       11.15     25.18 o
   5  16   2        5.87       42.62     28.07 o
   6  16   2       19.35       35.86     24.74 o
   7  16   2       11.32       26.85     31.43 o
   8  16   2       42.75       53.99     18.34 o
   9  16   2        4.40       -8.40     18.13 o
  10  16   2        0.09      -16.61     16.61 o
  -9  17   2        1.47       -0.63     15.11 o
  -8  17   2       40.08       40.24     19.84 o
  -7  17   2      152.23      172.68     21.21 o
  -6  17   2      142.38      114.95     29.64 o
  -5  17   2       24.80       12.91     33.01 o
  -4  17   2        0.07       -7.05     23.71 o
  -3  17   2      120.70      165.76     25.93 o
  -2  17   2       19.78       40.65     25.11 o
  -1  17   2        0.62       28.44     20.26 o
   0  17   2       78.96       84.78     20.43 o
   1  17   2        4.32       -6.04     20.13 o
   2  17   2        4.18       22.16     23.99 o
   3  17   2       13.91       28.83     24.07 o
   4  17   2       20.59       27.90     22.14 o
   5  17   2       23.82       30.24     22.13 o
   6  17   2       23.32       23.95     21.98 o
   7  17   2        6.60       28.88     25.39 o
   8  17   2        0.32        7.29     25.40 o
  -7  18   2        0.21      -17.87     17.87 o
  -6  18   2       11.51       28.28     18.92 o
  -5  18   2        8.87      -16.71     20.31 o
  -4  18   2        3.73        7.98     20.35 o
  -3  18   2        3.15        7.39     21.18 o
  -2  18   2       11.21        5.67     20.67 o
  -1  18   2        5.04       14.32     21.96 o
   0  18   2        5.75        2.56     18.10 o
   1  18   2       20.95       11.21     21.93 o
   2  18   2       58.69       65.81     28.80 o
   3  18   2       53.73       41.94     20.43 o
   4  18   2       28.51       28.89     20.18 o
   5  18   2       45.16       56.19     19.55 o
   6  18   2       84.94       71.66     29.49 o
  -2  19   2       30.42       37.80     36.79 o
  -1  19   2      111.71       90.94     19.08 o
   0  19   2       38.51       52.96     19.48 o
   1  19   2       11.78        8.37     26.33 o
 -19   1   3       20.88       17.60     13.95 o
 -18   1   3       48.30       60.21     17.84 o
 -17   1   3       17.94       18.93     21.05 o
 -16   1   3       18.67        4.69     22.69 o
 -15   1   3       17.22       10.74     29.22 o
 -14   1   3       70.36       64.00     23.80 o
 -13   1   3      242.22      230.70     21.40 o
 -12   1   3      168.38      155.18     26.82 o
 -11   1   3      143.08      154.59     19.24 o
 -10   1   3       37.72       33.77     17.55 o
  -9   1   3      428.87      360.43     25.40 o
  -8   1   3      803.18      876.48     35.01 o
  -7   1   3      890.34     1015.19     33.92 o
  -6   1   3       16.05       10.75     14.38 o
  -5   1   3       38.65       44.62     10.69 o
  -4   1   3      750.31      790.87     18.30 o
  -3   1   3      138.23      132.05     10.88 o
  -2   1   3      136.55      143.37     10.80 o
  -1   1   3     1000.93     1003.10     31.67 o
   0   1   3      522.58      511.41     25.60 o
   1   1   3      171.14      190.99     19.58 o
   2   1   3       49.90       48.97     15.32 o
   3   1   3      151.21      181.27     20.57 o
   4   1   3      513.80      484.83     26.12 o
   5   1   3     1057.99     1094.11     37.96 o
   6   1   3      650.16      676.05     30.79 o
   7   1   3      712.69      769.92     35.07 o
   8   1   3       14.26        0.18     27.17 o
   9   1   3       63.30       46.06     25.71 o
  10   1   3      398.03      299.21     52.21 o
  11   1   3        8.28      -20.70     23.51 o
  12   1   3      424.15      360.68     42.13 o
  13   1   3        1.72       -8.27     22.25 o
  14   1   3        1.32       19.01     20.83 o
  15   1   3       10.10       22.14     22.71 o
  16   1   3        4.97       11.89     16.58 o
  17   1   3       29.54       54.05     14.16 o
 -19   2   3       27.36       52.90     13.63 o
 -18   2   3       30.27       38.77     18.19 o
 -17   2   3        5.35        3.50     16.75 o
 -16   2   3       59.92       31.82     21.97 o
 -15   2   3      250.25      241.18     24.00 o
 -14   2   3        0.66        3.27     20.26 o
 -13   2   3      340.65      339.34     29.71 o
 -12   2   3        4.32        4.44     21.90 o
 -11   2   3      796.34      623.93     32.13 o
 -10   2   3     1057.47      866.15     35.45 o
  -9   2   3     2269.81     2404.17     86.41 o
  -8   2   3       80.26       63.59     19.21 o
  -7   2   3      416.92      457.96     24.96 o
  -6   2   3      266.81      275.60     18.81 o
  -5   2   3     3156.92     3820.97     58.30 o
  -4   2   3      633.84      704.21     23.03 o
  -3   2   3     1373.54     1461.12     60.21 o
  -2   2   3      317.09      316.68     18.97 o
  -1   2   3      695.31      702.81     50.46 o
   0   2   3     3675.71     3888.64    196.70 o
   1   2   3      808.07      752.36     35.71 o
   2   2   3        5.28       -5.02     14.11 o
   3   2   3       60.37       61.73     15.50 o
   4   2   3      354.47      407.18     35.81 o
   5   2   3      311.50      347.46     23.42 o
   6   2   3      473.47      474.13     29.27 o
   7   2   3       79.86       73.98     33.51 o
   8   2   3      163.84      137.38     38.48 o
   9   2   3       40.39       33.02     21.21 o
  10   2   3      142.19      120.47     25.69 o
  11   2   3      222.02      189.95     23.23 o
  12   2   3      173.96      153.21     31.43 o
  13   2   3       49.59       32.67     22.13 o
  14   2   3      239.96      283.20     48.23 o
  15   2   3       43.24       51.36     19.00 o
  16   2   3       67.35       94.89     20.33 o
  17   2   3        1.87        4.85     14.07 o
 -19   3   3       60.50       64.70     15.52 o
 -18   3   3      344.15      393.21     17.08 o
 -17   3   3      286.31      337.40     18.68 o
 -16   3   3      316.22      287.76     24.71 o
 -15   3   3      333.91      329.70     26.18 o
 -14   3   3      178.06      191.92     20.51 o
 -13   3   3       64.76       54.41     21.48 o
 -12   3   3       98.67       84.69     22.21 o
 -11   3   3      180.34      160.08     21.53 o
 -10   3   3       96.52       86.63     19.22 o
  -9   3   3      223.36      224.93     20.70 o
  -8   3   3     1168.09     1189.78     52.76 o
  -7   3   3     1075.96     1162.91     29.86 o
  -6   3   3       28.68      -14.12     37.07 o
  -5   3   3        5.13        4.06     14.60 o
  -4   3   3      103.24      103.69     11.78 o
  -3   3   3      519.85      581.54     21.59 o
  -2   3   3     1117.67     1300.72     30.64 o
  -1   3   3     1602.45     1742.18     32.69 o
   0   3   3      377.44      379.13     23.26 o
   1   3   3      468.23      532.04     27.45 o
   2   3   3        6.74       22.91     15.54 o
   3   3   3       75.43       68.33     17.49 o
   4   3   3      175.17      177.91     19.33 o
   5   3   3     1226.53     1299.18     56.70 o
   6   3   3     1223.22     1171.65     54.70 o
   7   3   3      906.46      907.07     51.73 o
   8   3   3        5.54       50.31     23.24 o
   9   3   3       14.87       14.94     21.35 o
  10   3   3      470.84      408.08     27.10 o
  11   3   3       51.70       27.28     19.95 o
  12   3   3        5.51       15.48     19.50 o
  13   3   3       90.13       89.19     18.95 o
  14   3   3       86.02       78.40     20.57 o
  15   3   3      174.73      178.67     19.74 o
  16   3   3       86.97       76.96     17.14 o
  17   3   3      119.19      151.76     21.27 o
 -19   4   3       22.44       11.24     13.03 o
 -18   4   3       58.84       88.37     15.89 o
 -17   4   3       57.58       80.25     15.71 o
 -16   4   3        8.44       27.99     21.76 o
 -15   4   3      155.87      153.35     19.95 o
 -14   4   3      731.44      755.37     33.93 o
 -13   4   3      317.89      288.10     21.82 o
 -12   4   3       53.65       74.70     19.08 o
 -11   4   3       51.33       33.51     19.36 o
 -10   4   3      729.27      615.66     22.17 o
  -9   4   3     1394.74     1331.31     62.00 o
  -8   4   3     1415.83     1468.07     44.42 o
  -7   4   3      277.82      263.88     17.60 o
  -6   4   3       85.63       78.67     12.51 o
  -5   4   3      473.80      514.25     25.07 o
  -4   4   3      112.70      138.34     12.48 o
  -3   4   3     1679.33     1604.78     93.00 o
  -2   4   3     3164.36     2040.37   1323.12 o
  -1   4   3     1060.41     1109.85     48.02 o
   0   4   3      953.81      940.78     44.40 o
   1   4   3      385.59      341.41     30.65 o
   2   4   3      636.70      743.42     40.92 o
   3   4   3      189.00      215.88     28.71 o
   4   4   3       99.81      119.60     24.50 o
   5   4   3      151.19      202.43     28.11 o
   6   4   3       61.21       56.07     29.39 o
   7   4   3      126.80       87.11     35.85 o
   8   4   3       77.95       40.24     24.70 o
   9   4   3      249.62      195.39     25.30 o
  10   4   3        6.11        8.28     23.83 o
  11   4   3      346.51      319.83     25.24 o
  12   4   3      458.01      384.59     27.69 o
  13   4   3      389.36      428.15     37.88 o
  14   4   3      423.45      475.51     40.16 o
  15   4   3      114.22      126.88     24.85 o
  16   4   3        2.16        1.23     22.28 o
  17   4   3        4.36       14.91     17.44 o
 -18   5   3      123.05      126.26     12.70 o
 -17   5   3      357.10      390.62     18.16 o
 -16   5   3      115.55      124.20     16.91 o
 -15   5   3      108.20       97.46     20.04 o
 -14   5   3        5.92       18.97     21.24 o
 -13   5   3      100.36       95.15     19.06 o
 -12   5   3      187.22      165.92     18.93 o
 -11   5   3       61.91       84.15     19.22 o
 -10   5   3      224.61      222.43     19.21 o
  -9   5   3       40.97       42.22     18.83 o
  -8   5   3      219.17      232.22     20.72 o
  -7   5   3      507.26      603.73     29.61 o
  -6   5   3     1005.08     1044.04     62.05 o
  -5   5   3      363.49      331.85     17.73 o
  -4   5   3      203.92      190.40     18.60 o
  -3   5   3      872.77      612.15    400.86 o
  -2   5   3      833.06      614.49    422.83 o
  -1   5   3       15.23       19.52     21.93 o
   0   5   3       33.66       61.81     19.95 o
   1   5   3      149.34      146.18     22.98 o
   2   5   3      281.50      263.27     31.33 o
   3   5   3       87.27      112.80     23.59 o
   4   5   3       82.90       89.05     27.07 o
   5   5   3      545.76      522.59     37.56 o
   6   5   3      743.10      723.87     44.32 o
   7   5   3      658.63      605.68     30.62 o
   8   5   3      331.71      260.45     45.25 o
   9   5   3      333.28      296.49     28.78 o
  10   5   3       46.45       44.06     23.88 o
  11   5   3        7.38       -2.46     22.98 o
  12   5   3      663.59      613.93     32.19 o
  13   5   3       87.56       70.14     21.28 o
  14   5   3       80.85      105.08     21.00 o
  15   5   3       38.70       37.16     19.01 o
  16   5   3       11.53       36.69     21.49 o
  17   5   3        0.09       -4.69     17.78 o
 -18   6   3       37.43       33.68     14.43 o
 -17   6   3        6.65        9.08     15.95 o
 -16   6   3        0.02       11.64     16.67 o
 -15   6   3        4.37       13.29     24.57 o
 -14   6   3       55.19       56.43     21.00 o
 -13   6   3       52.53       79.22     19.54 o
 -12   6   3        0.54      -17.11     19.81 o
 -11   6   3      194.56      209.28     20.15 o
 -10   6   3      294.37      285.40     20.67 o
  -9   6   3        0.27      -11.85     19.44 o
  -8   6   3        3.10       21.38     23.36 o
  -7   6   3       89.08      125.26     45.71 o
  -6   6   3      397.84      423.73     23.57 o
  -5   6   3        4.72        0.93     14.52 o
  -4   6   3        4.43      -12.77     13.87 o
  -3   6   3      242.41      101.94    135.57 o
  -2   6   3       26.89       34.27     23.51 o
  -1   6   3      241.94      245.99     28.75 o
   0   6   3       12.04      -14.84     22.11 o
   1   6   3       85.24      141.79     24.02 o
   2   6   3       13.59       -9.32     24.56 o
   3   6   3      232.56      269.27     27.65 o
   4   6   3        2.98       30.82     27.83 o
   5   6   3       28.86       44.00     30.93 o
   6   6   3        9.93       24.66     24.38 o
   7   6   3       15.26        2.55     24.51 o
   8   6   3        2.60        1.25     22.84 o
   9   6   3      270.74      192.57     23.45 o
  10   6   3      284.81      219.78     26.04 o
  11   6   3      157.34      167.43     24.08 o
  12   6   3       27.57       44.00     28.34 o
  13   6   3        6.70        0.35     20.71 o
  14   6   3        3.22      -12.01     18.90 o
  15   6   3        1.46       -0.61     17.03 o
  16   6   3        7.90       -3.60     14.92 o
 -18   7   3       27.10       12.46     14.08 o
 -17   7   3        0.07       -3.95     16.31 o
 -16   7   3       12.88       -0.72     18.60 o
 -15   7   3       81.38       90.48     45.16 o
 -14   7   3       90.84       51.67     25.20 o
 -13   7   3       10.69       -4.40     19.40 o
 -12   7   3       13.15        5.74     21.24 o
 -11   7   3      174.63      185.79     37.59 o
 -10   7   3       88.22       84.00     25.78 o
  -9   7   3        0.05      -12.26     22.44 o
  -8   7   3      197.64      212.22     26.31 o
  -7   7   3       75.92       77.32     23.21 o
  -6   7   3        2.79        7.33     25.68 o
  -5   7   3      150.10      116.49     21.41 o
  -4   7   3       89.91       70.90     23.24 o
  -3   7   3      267.42      221.89     34.30 o
  -2   7   3      117.44       97.76     27.04 o
  -1   7   3      103.33       88.72     27.43 o
   0   7   3       76.11      101.13     25.89 o
   1   7   3       80.34       90.80     27.28 o
   2   7   3      626.42      734.99     43.91 o
   3   7   3      251.50      278.33     29.20 o
   4   7   3       65.16       70.48     31.66 o
   5   7   3       13.59       17.86     24.47 o
   6   7   3        0.24      -20.41     20.41 o
   7   7   3        0.38        6.55     21.71 o
   8   7   3       44.03       41.43     20.64 o
   9   7   3      261.39      230.13     48.23 o
  10   7   3      416.30      377.41     26.48 o
  11   7   3        5.02      -13.55     23.28 o
  12   7   3       10.00       10.64     21.23 o
  13   7   3        5.97       -4.19     39.14 o
  14   7   3       23.22       31.32     18.19 o
  15   7   3       22.01       25.57     16.32 o
  16   7   3       12.45       12.03     13.86 o
 -17   8   3       56.70       70.01     21.16 o
 -16   8   3        1.50      -23.97     23.97 o
 -15   8   3       16.72       29.43     28.70 o
 -14   8   3       60.01       25.75     34.27 o
 -13   8   3        7.88       39.30     30.13 o
 -12   8   3        9.79      -18.81     24.77 o
 -11   8   3        1.45       27.67     26.16 o
 -10   8   3      294.31      216.44     26.92 o
  -9   8   3      355.68      277.02     27.55 o
  -8   8   3      443.38      437.19     25.38 o
  -7   8   3      496.20      523.61     25.28 o
  -6   8   3      266.84      267.70     22.00 o
  -5   8   3      216.10      193.10     21.76 o
  -4   8   3        8.43       29.25     33.82 o
  -3   8   3      189.02      160.92     35.89 o
  -2   8   3      354.77      446.56     39.83 o
  -1   8   3       45.69       60.56     31.68 o
   0   8   3      205.23      224.06     32.43 o
   1   8   3      136.43      115.71     29.62 o
   2   8   3      164.57      198.15     31.84 o
   3   8   3       78.23       70.26     33.98 o
   4   8   3       55.30       76.18     29.59 o
   5   8   3       12.69       -9.70     20.33 o
   6   8   3       68.63       40.34     21.71 o
   7   8   3       76.61       56.60     21.45 o
   8   8   3       17.67        6.54     20.51 o
   9   8   3      190.28      197.86     20.11 o
  10   8   3       39.67        8.31     25.31 o
  11   8   3      114.33      103.94     27.51 o
  12   8   3      104.32      101.77     20.98 o
  13   8   3       12.02       -6.61     19.42 o
  14   8   3      112.69      117.47     17.51 o
  15   8   3       65.13       81.67     14.99 o
 -16   9   3       39.03       43.37     23.25 o
 -15   9   3       58.99       73.49     27.89 o
 -14   9   3       66.46       48.14     27.16 o
 -13   9   3       12.78       18.74     24.77 o
 -12   9   3      114.52       92.07     24.85 o
 -11   9   3      265.45      233.04     31.72 o
 -10   9   3      188.22      195.82     26.26 o
  -9   9   3      186.07      131.23     25.47 o
  -8   9   3      550.40      514.48     55.49 o
  -7   9   3      723.57      645.96     27.98 o
  -6   9   3      509.07      493.79     24.82 o
  -5   9   3      116.45      102.49     28.77 o
  -4   9   3        3.43        8.68     19.47 o
  -3   9   3      969.17     1036.69     38.32 o
  -2   9   3      533.04      492.18     31.02 o
  -1   9   3       55.44       59.05     36.19 o
   0   9   3      177.42      153.86     37.26 o
   1   9   3        1.80       22.51     37.39 o
   2   9   3       77.72       94.96     25.12 o
   3   9   3       57.70       77.97     43.26 o
   4   9   3      248.73      249.41     25.77 o
   5   9   3      499.23      449.98     22.45 o
   6   9   3      579.48      580.43     29.57 o
   7   9   3     1170.29      966.43     78.76 o
   8   9   3      742.94      724.09     34.33 o
   9   9   3      230.79      262.95     25.29 o
  10   9   3       57.91       59.05     19.13 o
  11   9   3       24.71       19.79     22.01 o
  12   9   3       77.09       60.04     20.76 o
  13   9   3        9.54       15.95     18.90 o
  14   9   3        9.35       -2.94     16.40 o
  15   9   3        5.13        2.59     14.07 o
 -16  10   3        0.19        5.28     20.67 o
 -15  10   3       82.06       79.60     25.23 o
 -14  10   3       79.66       88.42     20.64 o
 -13  10   3        1.93       -1.04     18.95 o
 -12  10   3        5.16        5.47     40.26 o
 -11  10   3      400.64      352.22     63.91 o
 -10  10   3      543.07      476.91     33.34 o
  -9  10   3      106.69      112.79     25.81 o
  -8  10   3       22.19       39.23     25.36 o
  -7  10   3       73.59       96.31     22.32 o
  -6  10   3        0.80       -5.23     21.45 o
  -5  10   3       19.29       17.36     19.99 o
  -4  10   3       40.68       47.25     21.16 o
  -3  10   3     1427.62     1551.09     57.27 o
  -2  10   3      328.48      349.44     27.98 o
  -1  10   3      933.19     1031.36     40.93 o
   0  10   3     1492.99     1586.09     50.08 o
   1  10   3      258.04      284.46     23.36 o
   2  10   3      134.81      135.19     25.08 o
   3  10   3       11.99       31.14     26.28 o
   4  10   3       16.56       11.74     26.17 o
   5  10   3      133.89      107.64     26.39 o
   6  10   3      237.43      195.71     26.42 o
   7  10   3        0.92      -13.22     25.07 o
   8  10   3       18.52       -0.18     20.52 o
   9  10   3       42.56       62.10     19.54 o
  10  10   3      228.68      203.20     23.78 o
  11  10   3        0.55      -11.35     18.67 o
  12  10   3        9.73       17.10     20.39 o
  13  10   3       82.47       91.06     18.62 o
  14  10   3      144.46      155.96     16.57 o
 -15  11   3       23.48       15.09     20.85 o
 -14  11   3        0.68       -1.66     26.03 o
 -13  11   3        1.33       10.52     20.32 o
 -12  11   3       18.01       16.70     18.70 o
 -11  11   3      117.14      117.28     20.42 o
 -10  11   3       67.02       57.70     25.06 o
  -9  11   3       19.37       18.86     27.13 o
  -8  11   3       10.55      -14.67     27.16 o
  -7  11   3        1.92       -1.22     24.45 o
  -6  11   3       51.94       48.56     20.91 o
  -5  11   3      237.05      253.98     22.00 o
  -4  11   3      185.97      143.20     34.39 o
  -3  11   3      654.45      704.38     34.92 o
  -2  11   3        0.54        7.04     27.68 o
  -1  11   3       76.86       80.19     28.36 o
   0  11   3        0.52       15.56     27.68 o
   1  11   3      235.20      227.89     27.73 o
   2  11   3      343.96      331.52     23.56 o
   3  11   3       50.59       19.91     23.61 o
   4  11   3      154.03      177.81     32.62 o
   5  11   3      279.79      267.88     28.62 o
   6  11   3      280.33      266.13     39.44 o
   7  11   3      161.42      124.93     25.12 o
   8  11   3       51.03       19.05     24.26 o
   9  11   3       56.34       55.55     23.60 o
  10  11   3       55.72       16.48     23.30 o
  11  11   3        0.12       30.49     21.87 o
  12  11   3        3.81      -13.18     20.28 o
  13  11   3       29.89       58.57     22.54 o
 -14  12   3       86.44      106.54     22.84 o
 -13  12   3      117.40      108.77     25.44 o
 -12  12   3        6.46        9.55     21.41 o
 -11  12   3       84.31       83.91     18.69 o
 -10  12   3       15.03        4.22     19.57 o
  -9  12   3       57.45      105.43     21.32 o
  -8  12   3       52.73       52.88     26.17 o
  -7  12   3      161.11      201.00     24.70 o
  -6  12   3       71.34       57.27     20.82 o
  -5  12   3        0.20      -10.53     26.60 o
  -4  12   3       26.56        1.79     35.94 o
  -3  12   3       25.78       17.14     27.48 o
  -2  12   3       14.78        7.30     28.10 o
  -1  12   3       75.05      115.28     27.97 o
   0  12   3        6.90       -5.04     28.21 o
   1  12   3        0.37        1.58     30.78 o
   2  12   3        2.75       21.76     23.57 o
   3  12   3        7.14        7.52     23.08 o
   4  12   3       11.89        5.07     25.97 o
   5  12   3        0.08       20.71     25.49 o
   6  12   3       19.54       26.86     25.17 o
   7  12   3        1.12       -5.87     24.25 o
   8  12   3       27.86       43.28     23.86 o
   9  12   3        1.76      -17.13     22.50 o
  10  12   3        0.72       10.13     29.69 o
  11  12   3       13.27       -4.69     20.04 o
  12  12   3        3.58        0.47     17.61 o
  13  12   3       89.37      116.61     21.81 o
 -13  13   3        0.70      -17.62     21.16 o
 -12  13   3        7.69       11.46     19.96 o
 -11  13   3       25.63        7.79     27.66 o
 -10  13   3        4.09       19.89     23.58 o
  -9  13   3        6.92        0.10     25.21 o
  -8  13   3        7.95      -12.44     27.44 o
  -7  13   3        7.06      -11.47     35.30 o
  -6  13   3        4.29      -13.65     37.73 o
  -5  13   3       13.39       35.11     27.03 o
  -4  13   3        2.75      -20.70     26.31 o
  -3  13   3       52.45       47.14     27.77 o
  -2  13   3        3.14       31.14     39.73 o
  -1  13   3      169.92      152.32     28.32 o
   0  13   3      127.43      117.12     27.82 o
   1  13   3       79.38       81.03     28.60 o
   2  13   3       14.71       62.19     27.70 o
   3  13   3       64.07       87.07     22.39 o
   4  13   3        0.02        9.25     22.50 o
   5  13   3       34.53       68.05     24.79 o
   6  13   3       44.61       55.77     24.78 o
   7  13   3       26.31       44.20     22.69 o
   8  13   3       50.76       20.67     22.43 o
   9  13   3        1.14       28.44     21.02 o
  10  13   3       18.64       33.13     19.52 o
  11  13   3        0.66      -30.48     30.48 o
  12  13   3        7.21        0.09     15.37 o
 -12  14   3        3.20       15.39     14.16 o
 -11  14   3       15.62       28.71     29.15 o
 -10  14   3        9.41       12.61     21.07 o
  -9  14   3        0.67       -2.61     30.99 o
  -8  14   3        3.07        1.58     32.48 o
  -7  14   3        2.04       19.64     36.69 o
  -6  14   3      194.23      219.91     35.63 o
  -5  14   3       55.88       31.35     26.06 o
  -4  14   3       51.28       30.50     27.56 o
  -3  14   3      190.27      223.66     26.64 o
  -2  14   3        6.57       17.67     27.01 o
  -1  14   3       15.28       29.51     26.51 o
   0  14   3      160.76      170.45     25.80 o
   1  14   3      130.54      141.40     26.81 o
   2  14   3       36.11        5.54     27.08 o
   3  14   3        0.18       -1.68     27.38 o
   4  14   3        0.25      -10.87     21.71 o
   5  14   3        9.45       29.31     25.22 o
   6  14   3       61.73       60.31     30.88 o
   7  14   3       40.16       43.00     22.47 o
   8  14   3       71.51       94.49     27.06 o
   9  14   3       38.26       53.34     18.40 o
  10  14   3        1.43       -1.35     17.48 o
 -11  15   3        1.55      -16.41     16.41 o
 -10  15   3        4.34       12.85     18.92 o
  -9  15   3       11.88       22.16     20.50 o
  -8  15   3        0.61        7.98     21.22 o
  -7  15   3        0.30      -13.05     24.72 o
  -6  15   3       29.76       -4.59     32.77 o
  -5  15   3      101.32       69.99     34.93 o
  -4  15   3       13.78       19.84     26.43 o
  -3  15   3       59.79       62.42     25.20 o
  -2  15   3       16.26       30.28     25.80 o
  -1  15   3       32.88       24.27     25.00 o
   0  15   3       30.00       33.18     25.42 o
   1  15   3        0.87       26.32     26.11 o
   2  15   3        5.64       27.51     25.68 o
   3  15   3       25.63       23.96     25.00 o
   4  15   3       88.22       75.52     24.57 o
   5  15   3       69.11       81.65     33.84 o
   6  15   3       86.99       57.47     49.49 o
   7  15   3       85.59       52.86     37.42 o
   8  15   3       55.49       14.70     33.85 o
   9  15   3       23.32        3.52     24.49 o
  -9  16   3       49.74       46.54     17.47 o
  -8  16   3      100.22       90.17     25.28 o
  -7  16   3        0.21      -22.29     27.38 o
  -6  16   3        7.34       11.17     31.70 o
  -5  16   3       66.63        0.27     33.44 o
  -4  16   3       35.15       57.24     32.39 o
  -3  16   3       27.95       29.19     36.77 o
  -2  16   3        0.88       -2.56     23.00 o
  -1  16   3       26.22       57.94     27.34 o
   0  16   3       46.53       54.73     24.01 o
   1  16   3        8.96       13.01     22.47 o
   2  16   3       34.85       43.15     23.22 o
   3  16   3       17.67        9.03     25.41 o
   4  16   3        0.55        1.69     23.16 o
   5  16   3        2.13       27.10     27.83 o
   6  16   3        2.36      -11.78     26.23 o
   7  16   3       10.15       21.16     24.33 o
  -6  17   3       15.33       15.71     25.20 o
  -5  17   3        8.03       11.95     28.94 o
  -4  17   3        2.39        8.12     21.11 o
  -3  17   3       22.73       -9.67     20.77 o
  -2  17   3       64.10       59.62     17.69 o
  -1  17   3       51.58       60.64     20.78 o
   0  17   3        3.37       13.26     20.43 o
   1  17   3       14.90        3.77     21.26 o
   2  17   3       15.55       -4.34     20.70 o
   3  17   3        9.12       -9.45     20.16 o
   4  17   3        6.85       11.41     18.99 o
   5  17   3       52.11       52.45     24.11 o
 -18   0   4       48.96       65.06     19.59 o
 -17   0   4       83.90       85.57     23.83 o
 -16   0   4      130.80      116.34     27.48 o
 -15   0   4      241.20      265.59     34.33 o
 -14   0   4      381.24      355.50     39.58 o
 -13   0   4      592.82      478.63     43.17 o
 -12   0   4      427.35      248.60     36.79 o
 -11   0   4      142.69      164.91     52.99 o
 -10   0   4      132.21      165.44     26.37 o
  -9   0   4       87.82       68.64     44.08 o
  -8   0   4      273.06      249.94     24.96 o
  -7   0   4      147.73      144.26     66.31 o
  -6   0   4      879.09      984.92     78.81 o
  -5   0   4      439.89      468.89     38.63 o
  -4   0   4       86.82      106.35     26.12 o
  -3   0   4      237.00      218.90     39.36 o
  -2   0   4      359.30      266.49    181.87 o
  -1   0   4      606.88      564.14     45.31 o
   0   0   4     1806.85     1787.67     70.38 o
   1   0   4      194.52      130.22     38.68 o
   2   0   4       10.33       -3.55     36.95 o
   3   0   4        0.43      -23.07     42.01 o
   4   0   4        2.60      -18.76     33.10 o
   5   0   4       13.72       24.04     24.29 o
   6   0   4      179.12      175.48     23.68 o
   7   0   4     2179.27     2155.60     67.25 o
   8   0   4      512.31      381.41     36.68 o
   9   0   4      145.22      155.78     31.90 o
  10   0   4      210.96      142.32     30.90 o
  11   0   4        0.60       43.75     29.38 o
  12   0   4      120.23       94.33     27.03 o
  13   0   4        6.50       49.33     26.03 o
  14   0   4        0.72      -23.92     23.92 o
  15   0   4        0.38      -17.97     19.49 o
 -18   1   4       21.76       20.85     14.06 o
 -17   1   4        3.53        9.64     17.24 o
 -16   1   4        0.17        1.64     19.76 o
 -15   1   4       21.75       16.84     21.43 o
 -14   1   4        2.01       23.18     23.74 o
 -13   1   4      312.05      274.82     25.40 o
 -12   1   4       81.74       83.84     20.38 o
 -11   1   4        5.39        8.42     20.72 o
 -10   1   4        9.42        0.00     18.90 o
  -9   1   4      363.77      375.82     24.50 o
  -8   1   4     1070.15     1047.84     29.35 o
  -7   1   4     1111.37     1065.53     25.59 o
  -6   1   4        2.50       25.67     15.98 o
  -5   1   4       49.46       63.78     25.69 o
  -4   1   4      225.41      283.55     22.66 o
  -3   1   4       14.61      -29.79     29.79 o
  -2   1   4        0.26      -19.86     40.20 o
  -1   1   4       68.17       56.70     25.66 o
   0   1   4      793.65      749.31     72.73 o
   1   1   4      811.92      822.04     36.61 o
   2   1   4      669.70      624.83     33.15 o
   3   1   4      881.53      898.96     39.00 o
   4   1   4      288.87      278.61     18.57 o
   5   1   4       82.41       99.64     25.32 o
   6   1   4       20.64       41.94     20.34 o
   7   1   4        6.75      -19.70     19.70 o
   8   1   4      172.02      128.95     20.09 o
   9   1   4       17.76       31.83     20.17 o
  10   1   4        3.13      -13.86     22.13 o
  11   1   4      200.15      177.35     26.33 o
  12   1   4        8.22        3.92     19.72 o
  13   1   4      121.08      123.65     19.28 o
  14   1   4      174.49      197.05     17.84 o
  15   1   4      136.89      154.48     19.33 o
 -17   2   4       32.94       13.04     13.65 o
 -16   2   4       17.55       33.11     20.01 o
 -15   2   4      198.03      195.25     22.96 o
 -14   2   4      111.24      111.47     23.88 o
 -13   2   4        0.53       -5.98     19.87 o
 -12   2   4        0.74       12.61     20.10 o
 -11   2   4       22.08       24.30     20.95 o
 -10   2   4       11.61       33.66     21.72 o
  -9   2   4       18.62       14.63     22.42 o
  -8   2   4       12.94      -11.81     21.33 o
  -7   2   4      402.08      370.97     19.06 o
  -6   2   4      122.39      127.13     15.97 o
  -5   2   4      925.18      994.48    114.46 o
  -3   2   4       23.33      -38.69     38.69 o
  -2   2   4       44.15       34.93     26.60 o
  -1   2   4        8.69       -0.32     26.38 o
   0   2   4      278.37      308.70     27.17 o
   1   2   4       75.86       55.26     26.95 o
   2   2   4        0.18      -12.27     28.43 o
   3   2   4       97.11      138.91     20.74 o
   4   2   4        9.09       -4.27     18.60 o
   5   2   4        1.73        4.22     20.81 o
   6   2   4        0.17        1.04     19.66 o
   7   2   4      159.57      137.05     20.05 o
   8   2   4      142.24      125.28     19.83 o
   9   2   4       79.36       65.20     19.65 o
  10   2   4       91.56      100.82     18.76 o
  11   2   4       17.51       31.28     18.86 o
  12   2   4       20.04       21.95     19.93 o
  13   2   4       28.88       26.76     19.25 o
  14   2   4       15.25       17.45     16.31 o
  15   2   4       27.84       39.18     15.14 o
 -17   3   4       39.10       37.73     13.35 o
 -16   3   4        2.93        5.28     18.69 o
 -15   3   4        6.20       17.75     22.13 o
 -14   3   4       18.37       16.61     23.00 o
 -13   3   4        4.01        7.46     19.98 o
 -12   3   4      123.46      100.27     20.21 o
 -11   3   4       64.87       47.93     21.77 o
 -10   3   4       17.96        2.24     21.76 o
  -9   3   4        6.93      -13.98     21.62 o
  -8   3   4       11.22        8.89     19.24 o
  -7   3   4       56.96       70.25     19.36 o
  -6   3   4      131.93      121.46     20.31 o
  -5   3   4       25.87       35.21     19.43 o
  -3   3   4      294.93      295.72     39.73 o
  -2   3   4       82.40       40.90     38.59 o
  -1   3   4      344.99      362.52     36.94 o
   0   3   4        3.86        6.88     35.97 o
   1   3   4       25.99       29.59     35.70 o
   2   3   4       11.68      -10.11     38.69 o
   3   3   4       22.20       19.34     26.52 o
   4   3   4       54.54       33.48     27.45 o
   5   3   4       51.45       28.48     20.16 o
   6   3   4       30.48       42.08     32.75 o
   7   3   4       75.14       79.67     19.30 o
   8   3   4      269.38      256.97     20.30 o
   9   3   4       46.39       73.62     19.16 o
  10   3   4      109.34      112.16     19.61 o
  11   3   4        3.62        0.11     18.69 o
  12   3   4       85.74       90.79     17.70 o
  13   3   4       97.11      109.72     18.87 o
  14   3   4       43.28       70.21     23.05 o
  15   3   4       16.81       24.41     18.57 o
 -17   4   4        9.96        4.36     13.09 o
 -16   4   4        0.30       12.82     19.58 o
 -15   4   4        0.48        5.56     21.44 o
 -14   4   4       24.23       27.54     18.78 o
 -13   4   4       65.55       74.12     20.14 o
 -12   4   4       67.66       38.53     29.16 o
 -11   4   4       61.64       38.81     21.28 o
 -10   4   4        2.47       18.25     21.66 o
  -9   4   4        0.08       -4.09     19.28 o
  -8   4   4       77.97       90.97     20.11 o
  -7   4   4       41.09       49.69     19.02 o
  -6   4   4      443.24      403.30     19.30 o
  -5   4   4      138.23      158.23     21.57 o
  -4   4   4       44.94       89.05     24.68 o
  -3   4   4       95.87       97.54     41.75 o
  -2   4   4       26.84       84.26     40.79 o
  -1   4   4        1.66       31.16     38.79 o
   0   4   4      230.99      233.37     37.55 o
   1   4   4        8.53       22.15     24.58 o
   2   4   4       23.86       38.89     21.60 o
   3   4   4       71.72       38.99     22.48 o
   4   4   4       58.84       32.04     21.98 o
   5   4   4        9.40        7.49     23.49 o
   6   4   4        0.07       20.76     23.75 o
   7   4   4      468.57      437.68     28.05 o
   8   4   4       37.02       27.55     29.59 o
   9   4   4        0.29       -1.54     22.71 o
  10   4   4       77.58       86.52     37.97 o
  11   4   4       24.03       -8.52     24.94 o
  12   4   4      152.45      127.61     22.82 o
  13   4   4       29.94       41.83     19.30 o
  14   4   4        4.08       13.74     22.29 o
  15   4   4        0.26       -8.19     18.30 o
 -17   5   4        1.49        4.21     12.09 o
 -16   5   4       10.89       10.54     18.23 o
 -15   5   4        1.73        9.94     37.53 o
 -14   5   4        2.68       15.79     18.38 o
 -13   5   4      263.68      226.80     20.74 o
 -12   5   4       38.42       16.36     21.16 o
 -11   5   4       65.67       40.96     22.19 o
 -10   5   4        5.64       14.32     22.23 o
  -9   5   4      152.74      121.45     20.78 o
  -8   5   4      630.57      608.02     23.73 o
  -7   5   4     1022.89      972.13     28.80 o
  -6   5   4       12.56        1.25     20.40 o
  -5   5   4       55.86       57.88     21.37 o
  -4   5   4      979.54      989.58     31.49 o
  -3   5   4       62.76       69.95     21.38 o
  -2   5   4       95.67       86.52     22.96 o
  -1   5   4      121.53      117.52     19.27 o
   0   5   4      130.06      129.54     22.22 o
   1   5   4      228.74      246.90     27.78 o
   2   5   4      303.57      363.79     24.79 o
   3   5   4      717.19      701.82     26.85 o
   4   5   4      186.24      169.30     20.48 o
   5   5   4        0.51        5.19     21.02 o
   6   5   4        0.53        2.80     23.62 o
   7   5   4       59.30       58.62     23.45 o
   8   5   4       13.33       -8.80     23.35 o
   9   5   4       28.66       35.78     22.17 o
  10   5   4        0.32       11.58     22.04 o
  11   5   4       46.90       52.47     52.64 o
  12   5   4        4.92      -20.44     20.44 o
  13   5   4       18.54       28.07     18.56 o
  14   5   4       54.54       83.15     19.24 o
 -16   6   4       55.23       77.27     13.41 o
 -15   6   4      415.29      487.77     44.72 o
 -14   6   4      273.29      284.95     19.92 o
 -13   6   4        7.97       12.24     20.02 o
 -12   6   4       49.50       48.48     21.52 o
 -11   6   4        0.59       -3.78     22.93 o
 -10   6   4        2.52       -8.30     22.67 o
  -9   6   4        0.13        9.42     20.16 o
  -8   6   4       26.89        7.96     26.67 o
  -7   6   4      731.45      695.74     28.58 o
  -6   6   4      183.72      213.35     34.40 o
  -5   6   4     1641.55     1701.28     40.27 o
  -4   6   4     2471.06     2651.74     49.38 o
  -3   6   4       14.64       14.08     22.45 o
  -2   6   4       30.61       55.74     24.05 o
  -1   6   4       49.27       51.32     21.71 o
   0   6   4      777.63      866.18     29.45 o
   1   6   4      199.96      221.26     27.04 o
   2   6   4       23.94       45.75     19.19 o
   3   6   4       28.27       12.38     24.33 o
   4   6   4       23.35       25.35     20.62 o
   5   6   4        5.33       25.01     21.12 o
   6   6   4        2.47       20.47     21.77 o
   7   6   4      149.67      127.99     22.79 o
   8   6   4      126.71       88.57     25.83 o
   9   6   4       98.77       67.22     22.24 o
  10   6   4      143.48      151.66     36.20 o
  11   6   4       26.67       40.42     50.40 o
  12   6   4       48.34       62.39     20.02 o
  13   6   4       40.79       42.03     17.86 o
  14   6   4        7.43       29.17     14.70 o
 -16   7   4        2.31       -5.39     20.55 o
 -15   7   4        0.57        1.13     19.34 o
 -14   7   4       30.79       53.80     18.12 o
 -13   7   4      123.62      156.38     23.34 o
 -12   7   4      227.89      227.31     25.68 o
 -11   7   4      156.65      112.90     25.13 o
 -10   7   4       62.11       36.33     26.52 o
  -9   7   4        7.35       -0.82     22.00 o
  -8   7   4      221.12      176.69     21.88 o
  -7   7   4      215.36      227.74     22.07 o
  -6   7   4       34.95       41.69     22.65 o
  -5   7   4       11.56       -1.59     22.43 o
  -4   7   4       45.62       38.37     24.19 o
  -3   7   4      382.30      314.98     21.73 o
  -2   7   4      587.14      559.48     25.43 o
  -1   7   4      858.52      894.33     34.29 o
   0   7   4      218.91      205.68     23.03 o
   1   7   4      929.71     1071.08     32.31 o
   2   7   4      416.72      381.51     30.03 o
   3   7   4      309.46      328.65     21.17 o
   4   7   4       54.84       40.62     20.54 o
   5   7   4       47.94       59.41     20.59 o
   6   7   4       55.28       53.93     28.48 o
   7   7   4      108.10      100.77     19.58 o
   8   7   4        7.40        6.21     22.54 o
   9   7   4       93.34       70.63     21.58 o
  10   7   4      110.18       87.22     19.90 o
  11   7   4       89.68      103.91     37.91 o
  12   7   4       58.41       67.07     19.64 o
  13   7   4        0.32       -2.05     17.09 o
  14   7   4        6.33       30.12     38.35 o
 -15   8   4      150.51      102.82     37.15 o
 -14   8   4      117.69      152.97     26.72 o
 -13   8   4      105.68       55.03     28.98 o
 -12   8   4       53.02       59.83     30.51 o
 -11   8   4        1.33        0.03     25.57 o
 -10   8   4       87.13       18.09     26.42 o
  -9   8   4       73.88       57.74     22.61 o
  -8   8   4        0.10      -19.79     22.45 o
  -7   8   4       11.86       30.01     22.69 o
  -6   8   4       21.14      -11.28     22.66 o
  -5   8   4       20.47       19.37     22.41 o
  -4   8   4      107.17       87.29     23.06 o
  -3   8   4       69.76       69.81     26.39 o
  -2   8   4        4.68        7.28     22.74 o
  -1   8   4      358.14      355.95     20.84 o
   0   8   4       61.07       81.19     19.62 o
   1   8   4        9.35       32.14     20.98 o
   2   8   4       46.34       66.21     25.59 o
   3   8   4      272.88      263.97     27.26 o
   4   8   4      143.67      191.20     32.36 o
   5   8   4        1.23       -2.30     19.83 o
   6   8   4      228.83      202.29     24.76 o
   7   8   4      125.69      131.33     19.98 o
   8   8   4      224.50      221.60     22.40 o
   9   8   4      344.61      275.30     24.84 o
  10   8   4       51.08       79.48     33.82 o
  11   8   4        0.25       25.47     35.07 o
  12   8   4       24.21       -5.62     18.77 o
  13   8   4       10.79       26.89     17.26 o
 -15   9   4        6.31       33.86     20.98 o
 -14   9   4        4.03        8.89     17.46 o
 -13   9   4        1.59      -29.51     29.51 o
 -12   9   4       63.80       36.13     31.84 o
 -11   9   4      232.85      220.48     32.17 o
 -10   9   4       32.92       64.29     34.88 o
  -9   9   4      146.32      154.05     26.63 o
  -8   9   4      139.15      118.35     26.97 o
  -7   9   4      111.88      114.11     27.26 o
  -6   9   4      202.31      236.17     27.45 o
  -5   9   4        3.00      -14.59     27.29 o
  -4   9   4      624.12      580.80     77.88 o
  -3   9   4       34.26       43.50     28.42 o
  -2   9   4      231.57      240.47     24.06 o
  -1   9   4        0.11      -13.99     23.64 o
   0   9   4       76.36       91.42     20.29 o
   1   9   4       45.76       58.92     22.22 o
   2   9   4        3.17       22.88     21.53 o
   3   9   4       84.18       83.95     21.50 o
   4   9   4       13.61       25.70     24.93 o
   5   9   4        2.59       14.29     23.86 o
   6   9   4       39.88       49.22     20.11 o
   7   9   4        2.88       43.81     19.69 o
   8   9   4       10.83       18.63     21.19 o
   9   9   4        5.29       11.00     18.56 o
  10   9   4        4.02       50.52     33.56 o
  11   9   4        8.46       -7.76     19.39 o
  12   9   4        5.52      -18.00     18.00 o
 -14  10   4        2.55       24.02     15.96 o
 -13  10   4        3.93       -6.72     17.90 o
 -12  10   4       32.21       22.59     29.61 o
 -11  10   4       29.38       -4.43     30.29 o
 -10  10   4        9.75       38.53     33.10 o
  -9  10   4       39.97       15.63     25.65 o
  -8  10   4        1.37        5.64     25.52 o
  -7  10   4        7.66        4.14     25.78 o
  -6  10   4        0.40       44.11     30.61 o
  -5  10   4       32.25       29.41     45.53 o
  -4  10   4       68.56       90.21     27.28 o
  -3  10   4      121.85      121.84     35.24 o
  -2  10   4        0.57        6.17     28.23 o
  -1  10   4        9.72       27.80     28.82 o
   0  10   4        6.56       24.91     22.92 o
   1  10   4        0.91       33.53     22.80 o
   2  10   4       14.23       52.67     24.62 o
   3  10   4       69.80       64.11     28.02 o
   4  10   4      161.94      142.29     22.08 o
   5  10   4       47.95       42.47     20.14 o
   6  10   4        6.79       14.31     24.05 o
   7  10   4       67.82      101.78     26.76 o
   8  10   4       22.20       43.52     27.00 o
   9  10   4        0.76       61.80     17.31 o
  10  10   4        1.63       31.16     19.87 o
  11  10   4        0.16       29.29     47.35 o
  12  10   4       10.71       -7.24     31.61 o
 -13  11   4        0.21        5.11     16.65 o
 -12  11   4        1.26        6.61     18.19 o
 -11  11   4        2.24       16.74     19.88 o
 -10  11   4        0.26       16.56     30.29 o
  -9  11   4        0.60      -13.90     34.17 o
  -8  11   4        7.16        3.17     24.44 o
  -7  11   4       12.88       28.36     24.91 o
  -6  11   4       22.71       58.29     26.93 o
  -5  11   4      162.98      164.83     26.28 o
  -4  11   4       59.79       66.28     27.59 o
  -3  11   4        1.91        1.26     26.50 o
  -2  11   4      349.31      348.07     31.25 o
  -1  11   4      111.78      148.90     28.40 o
   0  11   4        0.26        9.68     27.99 o
   1  11   4      101.19      167.54     25.95 o
   2  11   4       66.44       98.80     25.10 o
   3  11   4       64.94       68.70     25.45 o
   4  11   4       13.33       42.62     24.43 o
   5  11   4       48.90       24.27     24.08 o
   6  11   4        8.92      -12.57     24.20 o
   7  11   4       62.39       72.19     20.51 o
   8  11   4        1.41      -16.72     19.92 o
   9  11   4        2.64       -1.21     23.17 o
  10  11   4        1.09      -22.24     22.24 o
  11  11   4        6.00        0.17     32.10 o
 -12  12   4       68.70       40.25     17.07 o
 -11  12   4       11.64       19.29     19.32 o
 -10  12   4       44.77       69.20     33.02 o
  -9  12   4       44.67       34.23     22.45 o
  -8  12   4       11.60       12.87     24.41 o
  -7  12   4        3.47        7.62     25.40 o
  -6  12   4        1.29        9.69     24.35 o
  -5  12   4       33.02       42.28     29.86 o
  -4  12   4       69.08       55.70     26.32 o
  -3  12   4       34.26       26.00     26.19 o
  -2  12   4       10.62        0.34     25.31 o
  -1  12   4       13.58       28.20     26.66 o
   0  12   4       30.02       22.52     27.31 o
   1  12   4        3.95       40.99     26.05 o
   2  12   4        7.28       28.68     26.24 o
   3  12   4       12.08       34.46     24.05 o
   4  12   4        1.15       29.01     25.47 o
   5  12   4       29.95       53.78     25.02 o
   6  12   4      106.30      130.84     26.98 o
   7  12   4      145.42      179.25     51.76 o
   8  12   4      125.69      128.41     23.93 o
   9  12   4      236.73      274.85     23.14 o
  10  12   4      218.48      152.98    130.49 o
 -11  13   4       68.54       29.28     17.09 o
 -10  13   4       25.21       16.46     20.16 o
  -9  13   4      121.09      100.34     28.01 o
  -8  13   4      184.27      146.08     32.89 o
  -7  13   4      319.11      340.44     40.63 o
  -6  13   4      218.65      247.35     34.76 o
  -5  13   4       45.05       42.92     25.27 o
  -4  13   4        5.68       -9.29     47.98 o
  -3  13   4       49.58       65.35     24.25 o
  -2  13   4       90.40      104.80     24.14 o
  -1  13   4       31.39       30.04     25.38 o
   0  13   4       37.91       47.32     25.26 o
   1  13   4       52.73       99.67     26.00 o
   2  13   4      130.60      172.02     35.69 o
   3  13   4       31.02       82.28     52.99 o
   4  13   4       39.70      118.17     60.08 o
   5  13   4       27.92       69.57     54.51 o
   6  13   4        3.10       60.80     24.17 o
   7  13   4       11.39       46.25     28.93 o
   8  13   4        2.54       51.38     72.13 o
   9  13   4        0.29       47.31     57.25 o
  -9  14   4        7.31        0.93     17.92 o
  -8  14   4        1.20       -3.85     27.83 o
  -7  14   4       73.95       57.61     29.24 o
  -6  14   4       22.37       23.63     22.47 o
  -5  14   4       50.33       83.90     22.12 o
  -4  14   4       65.64       70.28     22.11 o
  -3  14   4       40.71       38.14     23.78 o
  -2  14   4        0.15        0.88     23.22 o
  -1  14   4      105.67      102.49     25.62 o
   0  14   4      108.05       77.78     24.16 o
   1  14   4       58.09       62.47     24.53 o
   2  14   4       23.94       13.08     23.91 o
   3  14   4       14.45       22.15     29.94 o
   4  14   4       31.93       17.00     30.23 o
   5  14   4       14.27      144.04    109.22 o
   6  14   4        5.17      114.85    118.69 o
   7  14   4       99.97      217.01     89.23 o
  -7  15   4        0.42      -22.04     25.92 o
  -6  15   4        7.13        5.98     27.88 o
  -5  15   4       22.88       30.96     20.03 o
  -4  15   4       30.75       16.88     21.03 o
  -3  15   4        6.85       11.33     21.18 o
  -2  15   4        1.15       -7.15     21.42 o
  -1  15   4        7.98       11.35     21.29 o
   0  15   4       51.17       61.49     20.71 o
   1  15   4       74.47       95.18     21.82 o
   2  15   4       32.01       31.10     26.83 o
   3  15   4       10.06       25.06     26.03 o
   4  15   4       15.72        3.02     26.31 o
   5  15   4        0.05       -0.90     25.02 o
  -4  16   4        3.79       23.04     18.23 o
  -3  16   4        3.59      -18.41     18.41 o
  -2  16   4        1.78       -2.77     18.46 o
  -1  16   4        8.02       11.81     19.10 o
   0  16   4       10.72        4.95     18.55 o
   1  16   4       11.23       14.54     22.21 o
   2  16   4        5.25      -16.10     24.12 o
 -15   1   5        0.50       20.60     17.08 o
 -14   1   5        3.09       35.37     19.33 o
 -13   1   5       63.14       59.50     22.50 o
 -12   1   5       47.76       65.26     24.05 o
 -11   1   5       81.43       75.20     31.37 o
 -10   1   5       27.05       22.67     31.40 o
  -9   1   5       52.71       75.74     20.96 o
  -8   1   5        0.22       10.17     20.70 o
  -7   1   5       14.40       26.92     21.19 o
  -6   1   5      154.79      161.74     21.55 o
  -5   1   5       55.74       60.91     21.65 o
  -4   1   5        0.74        3.81     19.65 o
  -3   1   5      291.62      308.24     22.21 o
  -2   1   5      363.33      380.81     24.12 o
  -1   1   5        1.31      -13.99     21.84 o
   0   1   5        5.36       43.53     23.36 o
   1   1   5       10.35       25.26     25.74 o
   2   1   5       44.15       57.03     25.79 o
   3   1   5       51.85       30.16     25.33 o
   4   1   5        8.21       -6.84     25.08 o
   5   1   5       96.72      145.21     23.33 o
   6   1   5        2.81      -23.27     23.27 o
   7   1   5       23.77       44.39     22.04 o
   8   1   5        3.09       -4.21     21.17 o
   9   1   5        0.54       10.45     19.80 o
  10   1   5       27.04       25.98     18.52 o
  11   1   5        8.09        0.71     25.94 o
  12   1   5        8.22       17.64     16.24 o
 -15   2   5        0.12        8.24     16.90 o
 -14   2   5       38.48       44.81     19.70 o
 -13   2   5        1.49       30.85     21.73 o
 -12   2   5       16.64       32.35     22.66 o
 -11   2   5      107.39       78.77     19.30 o
 -10   2   5       73.55       55.18     20.52 o
  -9   2   5      207.47      221.09     25.96 o
  -8   2   5       91.24       92.20     20.86 o
  -7   2   5      581.09      554.98     27.08 o
  -6   2   5      400.25      376.20     24.32 o
  -5   2   5       33.06       40.33     18.98 o
  -4   2   5      227.82      226.20     23.58 o
  -3   2   5       33.81       26.89     19.63 o
  -2   2   5      433.44      460.53     26.76 o
  -1   2   5      259.99      225.69     22.82 o
   0   2   5       38.00       28.11     22.69 o
   1   2   5      186.89      170.78     23.62 o
   2   2   5       34.32       67.98     25.60 o
   3   2   5      168.70      208.85     25.32 o
   4   2   5      274.94      259.60     27.54 o
   5   2   5      683.81      757.32     47.35 o
   6   2   5      193.04      218.54     24.85 o
   7   2   5       23.63       26.30     22.49 o
   8   2   5       42.12       43.91     34.47 o
   9   2   5        6.57      -13.62     20.47 o
  10   2   5        3.92        1.45     19.64 o
  11   2   5        0.19       -3.94     17.59 o
  12   2   5        0.59       29.06     21.12 o
 -15   3   5        0.32       -0.25     16.65 o
 -14   3   5       73.03       67.40     18.64 o
 -13   3   5      304.66      318.80     44.00 o
 -12   3   5      140.53      139.55     22.42 o
 -11   3   5      207.08      232.26     24.55 o
 -10   3   5      155.67      144.01     20.92 o
  -9   3   5      168.17      142.11     21.34 o
  -8   3   5        1.63       -2.44     21.48 o
  -7   3   5        3.98       30.96     21.65 o
  -6   3   5      608.49      621.25     25.35 o
  -5   3   5       52.92       62.63     19.13 o
  -4   3   5      175.67      157.66     19.45 o
  -3   3   5     1412.69     1363.29     49.75 o
  -2   3   5      321.88      296.80     32.26 o
  -1   3   5        3.38      -25.92     25.92 o
   0   3   5       67.16       82.57     22.56 o
   1   3   5      194.22      227.12     23.34 o
   2   3   5      386.86      414.65     36.60 o
   3   3   5      215.69      263.20     40.83 o
   4   3   5        9.07       17.71     26.27 o
   5   3   5        6.38      -21.19     24.75 o
   6   3   5        1.78      -17.30     23.76 o
   7   3   5        0.33       20.63     24.76 o
   8   3   5       76.41       33.67     30.07 o
   9   3   5       99.14       60.33     26.98 o
  10   3   5       87.29       83.48     26.37 o
  11   3   5      110.66      117.89     24.66 o
  12   3   5       50.36       70.79     19.87 o
 -15   4   5        5.64        2.10     16.54 o
 -14   4   5        0.63       13.50     18.28 o
 -13   4   5        0.29       -3.10     20.89 o
 -12   4   5        0.84       18.58     17.95 o
 -11   4   5      101.96       86.22     19.44 o
 -10   4   5       44.48       62.96     20.49 o
  -9   4   5        7.33       -4.91     21.21 o
  -8   4   5       36.16       14.98     32.98 o
  -7   4   5      130.36      124.83     18.81 o
  -6   4   5      120.52      136.42     19.24 o
  -5   4   5      423.22      414.74     22.70 o
  -4   4   5        4.18       12.30     19.80 o
  -3   4   5      148.75      166.75     20.35 o
  -2   4   5       22.99       36.11     22.34 o
  -1   4   5      141.17      117.38     22.01 o
   0   4   5        4.06      -10.85     26.75 o
   1   4   5       70.11       27.83     27.05 o
   2   4   5      318.72      328.36     53.28 o
   3   4   5      306.34      295.70     29.07 o
   4   4   5      149.55      143.68     32.81 o
   5   4   5      333.60      307.13     45.65 o
   6   4   5      127.92      153.25     24.25 o
   7   4   5        0.15       29.46     23.27 o
   8   4   5        0.10       31.18     23.14 o
   9   4   5       15.09       41.93     27.20 o
  10   4   5       21.03        5.03     25.67 o
  11   4   5        1.54       -8.16     21.31 o
  12   4   5       16.97       43.55     19.65 o
 -14   5   5       64.23       79.21     18.16 o
 -13   5   5       85.37      103.54     35.26 o
 -12   5   5       72.36      103.50     18.37 o
 -11   5   5       13.34       14.04     18.99 o
 -10   5   5        0.31      -18.18     20.54 o
  -9   5   5       10.20        6.95     21.17 o
  -8   5   5        0.98      -16.64     22.20 o
  -7   5   5        2.19        1.98     19.09 o
  -6   5   5       21.38        7.77     19.03 o
  -5   5   5       15.19       27.96     21.78 o
  -4   5   5      166.39      140.50     22.30 o
  -3   5   5      135.17      131.08     22.39 o
  -2   5   5        6.05        0.98     25.72 o
  -1   5   5      123.14      120.26     25.14 o
   0   5   5        2.20       12.22     32.09 o
   1   5   5       44.59       62.77     38.74 o
   2   5   5       42.70       37.94     51.88 o
   3   5   5        0.25      -14.81     26.20 o
   4   5   5      122.67      126.19     21.85 o
   5   5   5       12.38        3.36     43.08 o
   6   5   5       25.01       62.52     22.86 o
   7   5   5       64.06       58.06     23.52 o
   8   5   5      110.30      117.18     32.30 o
   9   5   5       81.35       98.69     53.63 o
  10   5   5       34.20       65.68     24.60 o
  11   5   5       71.10      136.69     24.54 o
 -14   6   5        2.51       -3.64     25.01 o
 -13   6   5        0.11       -5.85     15.83 o
 -12   6   5       12.10       15.63     17.67 o
 -11   6   5       78.49      105.26     28.95 o
 -10   6   5       69.56       73.81     24.96 o
  -9   6   5       64.93       70.25     25.92 o
  -8   6   5        0.00        9.16     20.77 o
  -7   6   5        0.19        0.63     21.43 o
  -6   6   5        0.82      -10.13     20.83 o
  -5   6   5      278.71      276.15     22.44 o
  -4   6   5      188.59      183.14     22.11 o
  -3   6   5       13.46       -0.50     22.27 o
  -2   6   5       97.81      102.59     22.63 o
  -1   6   5       14.70        3.91     26.42 o
   0   6   5       21.23       -3.40     25.95 o
   1   6   5        2.01       17.55     25.95 o
   2   6   5       67.84       42.00     33.56 o
   3   6   5       46.30       65.11     26.27 o
   4   6   5       10.34      -11.33     21.07 o
   5   6   5      167.37      174.31     22.30 o
   6   6   5        3.94       12.61     25.57 o
   7   6   5       17.23       56.78     45.77 o
   8   6   5       17.81       49.66     21.45 o
   9   6   5        1.58       60.35     46.66 o
  11   6   5        8.24        2.42     21.50 o
 -13   7   5        8.24        0.27     20.19 o
 -12   7   5        6.04       -1.59     19.10 o
 -11   7   5       12.28       12.40     22.01 o
 -10   7   5       77.90       51.06     22.83 o
  -9   7   5       42.06       39.95     24.55 o
  -8   7   5        0.32      -19.16     19.93 o
  -7   7   5        6.05       -5.00     20.68 o
  -6   7   5      131.49      141.81     20.80 o
  -5   7   5       43.29       51.09     21.30 o
  -4   7   5        0.02        0.53     21.07 o
  -3   7   5      283.12      270.42     22.48 o
  -2   7   5        2.23       -9.47     21.86 o
  -1   7   5       67.51       58.78     25.68 o
   0   7   5       37.60       40.22     25.85 o
   1   7   5        3.77       13.34     26.01 o
   2   7   5       42.20       59.46     25.78 o
   3   7   5       24.67       -3.16     27.13 o
   4   7   5       38.25       23.14     21.17 o
   5   7   5       53.91       55.70     21.35 o
   6   7   5       59.32       61.19     25.97 o
   7   7   5        1.05       23.13     42.77 o
   8   7   5       11.32       46.28     35.07 o
   9   7   5        1.42       38.89     39.70 o
  10   7   5        2.34       17.33     24.03 o
 -13   8   5       14.58       -6.75     21.86 o
 -12   8   5        5.84       17.36     19.28 o
 -11   8   5       16.62        0.16     21.36 o
 -10   8   5        0.23       25.53     37.86 o
  -9   8   5       13.89       20.92     23.75 o
  -8   8   5       17.83        3.50     19.21 o
  -7   8   5       19.54       16.75     20.09 o
  -6   8   5        5.31        3.35     20.58 o
  -5   8   5      183.95      194.49     21.42 o
  -4   8   5       11.74      -10.55     22.01 o
  -3   8   5        0.36      -20.78     22.43 o
  -2   8   5       77.40       97.62     22.67 o
  -1   8   5        0.61      -18.72     25.88 o
   0   8   5        1.12        0.18     25.53 o
   1   8   5       12.20        6.38     26.01 o
   2   8   5       90.88      112.90     25.21 o
   3   8   5       65.85       71.29     38.16 o
   4   8   5       21.71        5.16     24.66 o
   5   8   5      159.18      168.10     22.22 o
   6   8   5      115.01      166.28     25.43 o
   7   8   5        0.41       17.04     23.51 o
   8   8   5        5.84       28.05     57.44 o
   9   8   5       12.89       53.90     46.02 o
  10   8   5       47.89       15.94     23.23 o
 -12   9   5      124.90       96.24     23.02 o
 -11   9   5       66.83       32.73     26.30 o
 -10   9   5       23.17       51.71     28.36 o
  -9   9   5        9.53       31.57     31.18 o
  -8   9   5       14.48       19.00     18.86 o
  -7   9   5       17.84        8.02     19.32 o
  -6   9   5       11.75       13.74     21.02 o
  -5   9   5        0.35        6.58     20.55 o
  -4   9   5       54.98       77.86     21.14 o
  -3   9   5      145.62      168.07     22.19 o
  -2   9   5       37.28       34.37     21.24 o
  -1   9   5       88.01      126.11     28.47 o
   0   9   5       13.75       -3.99     25.69 o
   1   9   5        2.15        3.50     27.27 o
   2   9   5       31.73       32.63     24.65 o
   3   9   5        5.11        4.66     23.92 o
   4   9   5       19.85       47.63     28.05 o
   5   9   5       19.83       50.02     32.49 o
   6   9   5        0.28       -4.90     22.39 o
   7   9   5        1.35       49.59     57.77 o
   8   9   5       39.87       89.12     73.80 o
   9   9   5       29.15       32.79     23.72 o
 -11  10   5      133.14       86.24     23.18 o
 -10  10   5       88.59       64.44     25.64 o
  -9  10   5      112.45       79.13     28.47 o
  -8  10   5       13.15       -2.23     29.25 o
  -7  10   5       39.69       46.91     22.15 o
  -6  10   5       22.42       25.59     24.98 o
  -5  10   5      273.55      253.62     60.66 o
  -4  10   5      411.76      427.82     72.94 o
  -3  10   5       49.61       54.19     21.42 o
  -2  10   5        4.31       18.12     21.23 o
  -1  10   5       11.78       17.80     21.24 o
   0  10   5       22.61       19.88     25.13 o
   1  10   5       22.19       51.12     24.31 o
   2  10   5       51.19       57.24     24.57 o
   3  10   5      128.80      169.75     36.75 o
   4  10   5       18.55        8.85     22.35 o
   5  10   5        1.00        1.07     21.65 o
   6  10   5       53.87       48.23     20.57 o
   7  10   5       28.92       54.63     19.81 o
   8  10   5        5.12      -15.50     24.70 o
 -10  11   5        2.63       14.31     16.78 o
  -9  11   5       18.48        3.36     27.18 o
  -8  11   5        5.94        9.51     28.98 o
  -7  11   5        2.83        2.00     26.98 o
  -6  11   5       46.87       50.62     20.35 o
  -5  11   5      145.44      139.57     46.46 o
  -4  11   5       95.59       93.58     22.59 o
  -3  11   5       64.99       90.01     29.34 o
  -2  11   5       68.91      110.40     45.65 o
  -1  11   5       45.95       35.97     47.35 o
   0  11   5       21.12       60.34     33.71 o
   1  11   5       63.95       52.38     30.20 o
   2  11   5       51.59       43.84     30.81 o
   3  11   5       22.66       -3.74     29.96 o
   4  11   5       38.93       48.24     27.63 o
   5  11   5       16.96       40.38     27.61 o
   6  11   5       16.07       94.67     26.88 o
   7  11   5        0.41       12.51     26.36 o
  -8  12   5        0.26       20.53     24.60 o
  -7  12   5       26.68       18.26     18.83 o
  -6  12   5       46.86       33.86     19.36 o
  -5  12   5        3.57       -3.01     20.22 o
  -4  12   5        0.07       -0.31     20.39 o
  -3  12   5        2.10       30.12     21.76 o
  -2  12   5       50.63       54.09     22.21 o
  -1  12   5       16.85       12.58     22.54 o
   0  12   5       10.25       18.59     31.14 o
   1  12   5       23.90       36.57     30.04 o
   2  12   5       19.09        2.09     29.84 o
   3  12   5       56.03       31.33     28.13 o
   4  12   5       64.94       77.76     26.74 o
   5  12   5        6.27       34.31     24.81 o
  -6  13   5        1.09       -1.27     17.21 o
  -5  13   5        6.00       -1.21     29.88 o
  -4  13   5        3.74      -28.68     28.68 o
  -3  13   5        0.16        4.96     19.11 o
  -2  13   5        0.13       -8.09     19.64 o
  -1  13   5        6.11        7.93     25.77 o
   0  13   5        3.50       18.80     27.15 o
   1  13   5       10.04       19.95     25.82 o
   2  13   5        9.93       -2.54     26.03 o
   3  13   5       11.35      -23.77     25.21 o
 -12   0   6       41.81       32.76     23.39 o
 -11   0   6       39.86       48.61     25.65 o
 -10   0   6      100.04       98.93     28.07 o
  -9   0   6      395.55      381.93     39.53 o
  -8   0   6       42.01       38.97     31.28 o
  -7   0   6       31.35        9.33     30.98 o
  -6   0   6       49.61       69.48     31.95 o
  -5   0   6       10.15        8.92     33.44 o
  -4   0   6       84.10      109.01     34.64 o
  -3   0   6      155.17      201.61     34.37 o
  -2   0   6      115.48      118.85     34.39 o
  -1   0   6      686.78      876.59     54.86 o
   0   0   6      261.33      315.05     37.18 o
   1   0   6      117.79      145.37     34.79 o
   2   0   6       19.77        7.81     34.49 o
   3   0   6       56.45       47.79     34.18 o
   4   0   6      115.39      130.33     31.91 o
   5   0   6      166.30      141.16     29.92 o
   6   0   6       23.12       23.75     27.93 o
   7   0   6       60.36       44.64     25.66 o
   8   0   6        0.00        1.04     25.26 o
 -12   1   6       14.86        8.37     20.49 o
 -11   1   6        1.80        2.52     18.29 o
 -10   1   6       12.98       34.31     19.52 o
  -9   1   6       15.55       30.14     21.57 o
  -8   1   6      209.18      237.00     24.02 o
  -7   1   6       51.84       57.15     24.81 o
  -6   1   6       41.37       49.97     23.22 o
  -5   1   6        1.84        1.27     23.52 o
  -4   1   6       56.36       79.14     33.79 o
  -3   1   6      176.46      204.24     24.07 o
  -2   1   6        0.54       -1.42     23.98 o
  -1   1   6       30.47        8.19     24.24 o
   0   1   6        1.19       -0.28     23.25 o
   1   1   6       29.23       25.37     23.96 o
   2   1   6        5.27       20.14     22.58 o
   3   1   6       10.45       17.98     23.56 o
   4   1   6      181.79      176.69     22.61 o
   5   1   6       49.33       40.49     24.25 o
   6   1   6       42.45       26.40     20.13 o
   7   1   6      242.20      237.76     20.23 o
   8   1   6       33.11       31.39     17.82 o
 -11   2   6       63.59       76.73     18.52 o
 -10   2   6       14.03       18.01     19.51 o
  -9   2   6       41.54       50.25     21.52 o
  -8   2   6       53.45       62.59     22.79 o
  -7   2   6        3.72      -15.94     24.01 o
  -6   2   6        3.81      -13.25     30.05 o
  -5   2   6        0.62      -12.02     24.15 o
  -4   2   6        0.52      -17.04     24.35 o
  -3   2   6        0.52       18.87     24.38 o
  -2   2   6        8.81        5.76     23.95 o
  -1   2   6       18.43       31.38     24.11 o
   0   2   6        4.11       11.52     24.17 o
   1   2   6        0.09        2.76     24.40 o
   2   2   6       10.69       14.36     24.55 o
   3   2   6       18.11       37.42     23.84 o
   4   2   6        7.65      -15.73     26.39 o
   5   2   6        0.31      -21.23     21.23 o
   6   2   6        2.82        1.98     20.20 o
   7   2   6       11.92        2.87     18.79 o
   8   2   6        2.86       -5.48     23.36 o
 -11   3   6        0.75       18.18     18.10 o
 -10   3   6       13.32        4.33     19.37 o
  -9   3   6       17.31       23.96     21.26 o
  -8   3   6       10.50      -12.60     22.91 o
  -7   3   6       12.99       14.61     23.67 o
  -6   3   6       25.24       11.80     25.24 o
  -5   3   6       24.18       23.33     25.88 o
  -4   3   6       33.69       42.80     25.25 o
  -3   3   6        0.58       -8.83     24.98 o
  -2   3   6       42.66       65.12     31.18 o
  -1   3   6       59.52       64.58     34.03 o
   0   3   6        0.02       -5.71     23.94 o
   1   3   6       13.98        2.03     25.17 o
   2   3   6        0.01        8.02     24.79 o
   3   3   6       41.95       69.16     24.06 o
   4   3   6        8.40        8.25     28.74 o
   5   3   6        0.14       26.29     28.17 o
   6   3   6       13.61      -15.77     25.73 o
   7   3   6       46.43       49.63     25.09 o
   8   3   6        1.69      -11.74     22.30 o
 -11   4   6        1.41       17.87     18.11 o
 -10   4   6       13.33       21.77     19.57 o
  -9   4   6      153.67      168.30     20.84 o
  -8   4   6       39.70       30.90     23.97 o
  -7   4   6       14.82        8.74     22.71 o
  -6   4   6       15.64       12.22     24.02 o
  -5   4   6       15.79        1.83     24.37 o
  -4   4   6        9.83       27.77     27.62 o
  -3   4   6        0.49      -13.14     26.02 o
  -2   4   6        1.64      -16.54     25.80 o
  -1   4   6       81.63       85.06     24.74 o
   0   4   6        8.57      -25.53     25.53 o
   1   4   6        4.57       13.22     26.16 o
   2   4   6       12.17       38.22     32.06 o
   3   4   6        4.68       20.09     30.09 o
   4   4   6       37.46       48.33     29.83 o
   5   4   6       44.36       92.81     27.24 o
   6   4   6       25.56       23.42     26.57 o
   7   4   6       21.71       12.14     23.58 o
 -10   5   6       17.68       39.38     24.78 o
  -9   5   6       11.71       19.62     26.55 o
  -8   5   6       27.67       45.00     28.63 o
  -7   5   6       20.97       46.32     20.19 o
  -6   5   6        0.16       16.31     22.27 o
  -5   5   6        0.17       -7.82     22.78 o
  -4   5   6       27.75       35.37     30.44 o
  -3   5   6       52.41       63.71     24.05 o
  -2   5   6        5.84       12.90     25.69 o
  -1   5   6        0.57      -13.18     23.19 o
   0   5   6       34.64       55.43     23.36 o
   1   5   6       79.21       86.02     22.99 o
   2   5   6       24.68       35.92     23.45 o
   3   5   6       64.44       62.12     28.82 o
   4   5   6       70.50       56.02     28.21 o
   5   5   6       11.16       18.05     25.91 o
   6   5   6       56.52       52.24     25.18 o
   7   5   6      109.08       80.28     23.08 o
 -10   6   6       19.07       20.51     23.70 o
  -9   6   6      100.98       84.60     25.81 o
  -8   6   6      185.12      184.61     47.49 o
  -7   6   6       42.33       51.06     20.66 o
  -6   6   6       34.61       25.57     21.52 o
  -5   6   6        7.16        0.19     21.97 o
  -4   6   6        1.27       22.02     22.76 o
  -3   6   6        0.39      -13.44     21.60 o
  -2   6   6       26.63       32.97     21.90 o
  -1   6   6       72.36       84.72     22.62 o
   0   6   6       26.72       36.83     22.50 o
   1   6   6        0.10      -12.52     22.23 o
   2   6   6       24.19       -0.72     21.35 o
   3   6   6       25.73       38.45     27.88 o
   4   6   6       15.59       26.72     25.67 o
   5   6   6       10.03       32.43     24.65 o
   6   6   6        0.05      -23.24     23.24 o
  -9   7   6       15.99       36.68     17.19 o
  -8   7   6       13.63       12.83     18.40 o
  -7   7   6       74.01       82.37     26.70 o
  -6   7   6       18.27       30.75     20.66 o
  -5   7   6       65.59       54.86     21.15 o
  -4   7   6       95.51       90.98     17.78 o
  -3   7   6      189.95      216.35     28.70 o
  -2   7   6       94.16       98.99     20.78 o
  -1   7   6       36.92       39.50     21.29 o
   0   7   6        5.39        2.13     20.16 o
   1   7   6        3.73       -3.94     21.23 o
   2   7   6        7.72       -1.49     20.41 o
   3   7   6       18.11       19.44     38.80 o
   4   7   6       17.46       71.59     25.06 o
   5   7   6        9.21        6.73     23.38 o
  -8   8   6        7.68       28.48     17.56 o
  -7   8   6        6.10        0.59     18.47 o
  -6   8   6        0.01      -15.27     19.28 o
  -5   8   6       34.96       32.28     20.08 o
  -4   8   6        2.70       20.18     16.54 o
  -3   8   6       96.23      127.53     20.10 o
  -2   8   6      136.95      166.68     21.59 o
  -1   8   6       98.60       97.43     20.46 o
   0   8   6      102.16       94.07     20.35 o
   1   8   6       52.06       54.61     20.30 o
   2   8   6        3.34        1.40     19.78 o
   3   8   6       17.46       29.20     36.05 o
   4   8   6        0.21       11.84     24.06 o
  -6   9   6        0.05        2.92     18.98 o
  -5   9   6        0.21        1.72     21.08 o
  -4   9   6        6.77       20.96     19.51 o
  -3   9   6        8.61       21.36     19.11 o
  -2   9   6        3.44        2.06     19.83 o
  -1   9   6        0.11       -4.40     19.53 o
   0   9   6       10.78       26.36     19.11 o
   1   9   6       26.82       39.66     28.69 o
   2   9   6        0.01       21.39     18.28 o
  -2  10   6        0.66        8.91     24.28 o
  -1  10   6        5.68      -11.79     18.13 o
 
